# Supplementary material for: HCF-2 inhibits cell proliferation and activates differentiation-gene expression programs
Source: Nucleic Acids Res. 2019 May 3;47(11):5792–808. doi: 10.1093/nar/gkz307 (PMC6582346; doi:10.1093/nar/gkz307)
Supplement: gkz307_Supplemental_Files [file gkz307_supplemental_files.zip]

Archive with 5 entries (5 files):
- Gudkova et al. Supplementary .pdf
- Table S1 - Mass spec data.xlsx
- Table S2 - Genes list in RNA-seq.xlsx
- Table S3 - GO analysis.xlsm
- Table S4 - GSEA report.xlsx
