# Supplementary material for: HCF-2 inhibits cell proliferation and activates differentiation-gene expression programs
Source: Nucleic Acids Res. 2019 May 3;47(11):5792–808. doi: 10.1093/nar/gkz307 (PMC6582346; doi:10.1093/nar/gkz307)
Supplement: gkz307_Supplemental_Files [file gkz307_supplemental_files.zip › Table S2 - Genes list in RNA-seq.xlsx]

## Sheet: Table S2_Gudkova et al. 
									HCF-2 WT																HCF-2 Fn3nc*																Normalized counts
									Average of expression	Day 2 vs day 1					Day 4 vs day 1					Day 6 vs day 1					Average of expression	Day 2 vs day 1					Day 4 vs day 1					Day 6 vs day 1					HCF-2 WT								HCF-2 Fn3nc*
chr	start	end	strand	Ensembl ID	Gene name	Gene Type	Gene Description	# Cluster	baseMean	log2FoldChange	lfcSE	stat	pvalue	padj	log2FoldChange	lfcSE	stat	pvalue	padj	log2FoldChange	lfcSE	stat	pvalue	padj	baseMean_Mutant	log2FoldChange	lfcSE	stat	pvalue	padj	log2FoldChange	lfcSE	stat	pvalue	padj	log2FoldChange	lfcSE	stat	pvalue	padj	day 1_1	day 1_2	day 2_1	day 2_2	day 4_1	day 4_2	day 6_1	day 6_2	day 1_1
chr1	135141	135895	-	ENSG00000268903	RP11-34P13.15	processed_pseudogene	n/a	NA	22.9328	-0.621614	0.811543	-0.765965	0.443697	NA	0.852973	0.768302	1.11021	0.26691	NA	1.0996	0.764371	1.43856	0.150275	0.266458	15.6574	2.21098	3.47283	0.636651	0.524352	0.684846	3.30018	3.46566	0.952253	0.340969	0.505428	2.8116	3.46898	0.810497	0.417655	0.573005	11.7026	21.8113	16.9339	4.56816	17.6681	42.7953	16.867	56.0289	5.40477
chr1	139790	140339	-	ENSG00000239906	RP11-34P13.14	antisense	Homo sapiens uncharacterized LOC729737 (LOC729737), non-coding RNA.	NA	5.0314	-0.953784	1.43737	-0.663563	0.50697	NA	-1.88666	1.5383	-1.22646	0.220027	NA	1.01487	1.32589	0.765424	0.444019	NA	4.7802	-1.42551	1.6315	-0.873741	0.382259	NA	0.295515	1.51468	0.1951	0.845314	NA	-0.757997	1.57809	-0.480324	0.630997	NA	5.31936	5.45282	0	5.7102	1.0393	1.86067	14.0558	8.00413	2.31633
chr1	141474	173862	-	ENSG00000241860	RP11-34P13.13	antisense	n/a	NA	175.31	-0.0272158	0.262867	-0.103535	0.917539	0.997644	-0.0354605	0.261965	-0.135364	0.892324	0.952805	-0.0946791	0.262131	-0.361191	0.717957	0.813321	270.781	0.0390199	0.236142	0.165239	0.868756	0.929428	-0.0548427	0.235999	-0.232385	0.816239	0.891448	-0.0980899	0.237488	-0.41303	0.679584	0.795505	195.752	172.309	205.199	155.318	147.581	212.116	153.677	196.101	281.048
chr1	227615	267253	-	ENSG00000228463	AP006222.2	lincRNA	n/a	NA	58.4591	0.362886	0.391345	0.92728	0.353781	NA	0.05994	0.394044	0.152115	0.879096	0.947109	0.141318	0.392223	0.360299	0.718624	0.813793	91.6604	-0.232199	0.294865	-0.787477	0.431003	0.603488	-0.188498	0.292477	-0.644491	0.519257	0.674328	-0.171196	0.295106	-0.580115	0.561837	0.704406	50.002	57.7999	76.7005	61.6702	55.083	57.6807	49.6638	71.0366	106.551
chr1	228292	228775	-	ENSG00000241670	AP006222.1	processed_pseudogene	n/a	NA	7.8267	-1.97809	1.25342	-1.57815	0.114531	NA	-0.636363	1.17383	-0.542123	0.587734	NA	-1.63317	1.2172	-1.34175	0.179678	NA	14.1712	0.0606334	0.786177	0.0771243	0.938525	NA	-0.277225	0.792473	-0.349822	0.726472	0.835109	-1.7795	0.886833	-2.00658	0.0447946	0.0984307	22.3413	6.54338	4.98055	2.28408	9.35372	9.30333	9.37053	0	21.6191
chr1	317720	453948	+	ENSG00000237094	RP4-669L17.10	lincRNA	Homo sapiens uncharacterized LOC100132062 (LOC100132062), non-coding RNA.,Homo sapiens uncharacterized LOC100133331 (LOC100133331), non-coding RNA.,	NA	75.1987	0.116127	0.358213	0.324183	0.745799	NA	0.151989	0.356237	0.426652	0.669633	0.832431	-0.237241	0.360888	-0.65738	0.510936	0.648008	150.738	0.403236	0.319656	1.26147	0.20714	0.361188	-0.13815	0.322719	-0.428083	0.668591	0.795103	-0.264157	0.325694	-0.81106	0.417331	0.572697	67.0239	85.064	93.6343	70.8065	69.6333	99.5457	61.8455	69.0356	157.511
chr1	326096	328112	+	ENSG00000250575	RP4-669L17.8	unprocessed_pseudogene	n/a	NA	13.4287	0.479871	0.997349	0.481146	0.630413	NA	2.27772	0.934958	2.43617	0.0148436	NA	2.02701	0.93864	2.15952	0.0308099	0.0773141	14.9785	-1.45687	0.816904	-1.78341	0.0745202	NA	-1.01633	0.789436	-1.28742	0.19795	0.338098	-0.357764	0.773109	-0.462761	0.643536	0.7688	3.19162	6.54338	9.9611	3.42612	14.5502	32.5617	28.1116	12.0062	27.796
chr1	334126	334305	+	ENSG00000224813	RP4-669L17.4	transcribed_unprocessed_pseudogene	n/a	NA	0.479754	2.92485	4.86127	0.601664	0.547398	NA	-0.137451	4.99742	-0.0275043	0.978058	NA	1.25435	4.99494	0.251124	0.801718	NA	0	NA	NA	NA	NA	NA	NA	NA	NA	NA	NA	NA	NA	NA	NA	NA	0	0	2.98833	0	0	0	0.937053	0	0
chr1	470971	471355	+	ENSG00000236679	RP4-669L17.1	processed_pseudogene	n/a	1	4.17239	-0.800644	1.61966	-0.494328	0.621075	NA	0.688495	1.53484	0.448577	0.653737	NA	-1.73558	1.70461	-1.01817	0.308599	NA	7.37578	-0.5719	1.26638	-0.4516	0.651557	NA	0.365051	1.23121	0.296496	0.766851	0.861409	-5.55778	1.87502	-2.96411	0.00303558	0.00967711	3.19162	6.54338	0	5.7102	8.31442	7.44267	0	3.00155	13.1259
chr1	536816	659930	-	ENSG00000230021	RP5-857K21.4	lincRNA	n/a	NA	10.6777	-0.100816	0.87153	-0.115677	0.907908	NA	-0.147743	0.868408	-0.170131	0.864907	NA	0.018526	0.860834	0.021521	0.98283	0.989645	21.1048	-0.606346	0.657017	-0.922877	0.356072	0.53098	-0.734943	0.657292	-1.11814	0.263508	0.419146	-1.11612	0.677898	-1.64645	0.0996711	0.190828	8.51098	14.1773	11.9533	9.13633	9.35372	11.164	10.3076	13.0067	24.7075
chr1	564442	564813	+	ENSG00000225972	MTND1P23	unprocessed_pseudogene	n/a	NA	22.146	1.24843	1.5531	0.803831	0.421494	NA	2.3366	1.54374	1.5136	0.130127	NA	0.526757	1.56087	0.337477	0.735757	0.825892	6.82795	-1.81621	1.256	-1.44603	0.148168	NA	-0.147409	1.09662	-0.134422	0.893069	0.941175	0.527412	1.07675	0.48982	0.624262	0.753796	7.4471	10.9056	38.8483	4.56816	4.15721	88.3817	17.804	9.00464	6.17689
chr1	566454	567996	+	ENSG00000237973	hsa-mir-6723	unprocessed_pseudogene	n/a	NA	142.254	0.461207	0.266353	1.73157	0.0833507	0.703988	-0.0586486	0.269902	-0.217296	0.827978	0.919486	0.00775883	0.268882	0.0288559	0.97698	0.985348	95.2049	0.46557	0.298009	1.56227	0.118225	0.238371	0.406721	0.297241	1.36832	0.171211	0.302855	0.556227	0.297827	1.86762	0.0618155	0.129047	150.006	117.781	208.187	159.886	128.874	129.316	150.866	122.063	71.0342
chr1	568915	569121	+	ENSG00000240409	MTATP8P1	unprocessed_pseudogene	n/a	NA	0.342138	-0.0144748	4.99742	-0.00289645	0.997689	NA	2.82295	4.86011	0.580841	0.561348	NA	-0.174088	4.99742	-0.0348355	0.972211	NA	0	NA	NA	NA	NA	NA	NA	NA	NA	NA	NA	NA	NA	NA	NA	NA	0	0	0	0	0	2.791	0	0	0
chr1	569076	569756	+	ENSG00000248527	MTATP6P1	unprocessed_pseudogene	n/a	3	1163.66	0.838365	0.64463	1.30054	0.193417	0.873894	0.910895	0.644546	1.41324	0.157586	0.366489	0.877066	0.644544	1.36075	0.173591	0.297745	435.98	-0.0655597	0.213113	-0.307629	0.758364	0.860462	0.226529	0.2112	1.07258	0.28346	0.44189	0.767473	0.209949	3.65551	0.00025667	0.00106449	618.11	843.006	1631.63	979.871	764.927	1987.19	1819.76	903.466	321.198
chr1	569756	570302	+	ENSG00000198744	RP5-857K21.11	unprocessed_pseudogene	n/a	NA	4.9926	-0.194864	1.46971	-0.132587	0.89452	NA	-0.194738	1.46368	-0.133047	0.894156	NA	-0.483249	1.47644	-0.327307	0.743435	NA	3.22555	-1.13258	1.52269	-0.743804	0.456995	NA	-1.29082	1.52719	-0.845228	0.397984	NA	-0.243616	1.44726	-0.168329	0.866325	NA	6.38323	5.45282	7.96888	2.28408	0	10.2337	6.55937	2.00103	6.17689
chr1	661611	663527	-	ENSG00000224956	RP11-206L10.1	unprocessed_pseudogene	n/a	NA	24.4028	-0.291541	0.65681	-0.443874	0.657134	NA	-0.842611	0.666443	-1.26434	0.206107	NA	-1.55861	0.688493	-2.2638	0.0235862	0.0621324	43.1111	-0.38279	0.485881	-0.787828	0.430797	0.603458	-0.163479	0.47945	-0.340972	0.733125	0.839647	-0.302276	0.485798	-0.622226	0.533793	0.680524	24.4691	49.0754	44.825	14.8465	19.7468	21.3977	9.37053	16.0083	37.8334
chr1	677193	685396	-	ENSG00000235373	RP11-206L10.3	lincRNA	Homo sapiens uncharacterized LOC100133331 (LOC100133331), non-coding RNA.,Homo sapiens cDNA FLJ61476 complete cds.,	4	86.469	-0.377689	0.358677	-1.053	0.292339	0.937728	-0.167716	0.355003	-0.472434	0.636617	0.811758	-1.15185	0.367931	-3.13062	0.0017444	0.00717524	135.108	-0.0473745	0.317271	-0.149319	0.881302	0.936514	0.122919	0.314913	0.390327	0.696295	0.814509	-0.438983	0.3222	-1.36245	0.173054	0.296572	108.515	118.871	92.6382	82.2269	77.9477	124.665	66.5308	37.0191	138.98
chr1	694412	700305	-	ENSG00000240618	RP11-206L10.5	lincRNA	n/a	1	23.8314	-0.186682	0.630601	-0.296037	0.767201	NA	-0.273238	0.62974	-0.43389	0.664369	NA	-0.776896	0.642226	-1.20969	0.226397	0.361791	37.5649	-0.302001	0.43829	-0.689044	0.490796	0.657237	-0.867262	0.448518	-1.93362	0.0531603	0.117764	-1.55675	0.479709	-3.2452	0.00117368	0.00417482	29.7884	29.4452	26.895	25.1249	13.5109	35.3527	13.1187	22.0114	60.2246
chr1	696291	697369	+	ENSG00000229905	RP11-206L10.4	antisense	n/a	NA	1.20573	0.90515	2.79316	0.32406	0.745893	NA	-1.15388	3.04836	-0.378524	0.705041	NA	0.370997	2.8221	0.131461	0.89541	NA	3.81508	0.026839	1.50145	0.0178754	0.985738	NA	-0.305538	1.51486	-0.201694	0.840156	NA	-0.614765	1.55509	-0.395326	0.692603	NA	1.06387	1.09056	3.98444	0	0	0.930333	2.81116	0	4.63266
chr1	700237	714006	-	ENSG00000228327	RP11-206L10.2	lincRNA	Homo sapiens general transcription factor IIi pseudogene (LOC100288069), non-coding RNA.	1	106.8	0.111477	0.298718	0.373186	0.70901	0.993284	-0.25184	0.301209	-0.836098	0.4031	0.637145	-0.75569	0.30734	-2.45881	0.0139397	0.0404128	210.303	-0.793935	0.211974	-3.74544	0.000180081	0.00110229	-0.943543	0.212273	-4.44495	8.79125e-06	5.29444e-05	-1.09687	0.21618	-5.07387	3.89812e-07	2.84242e-06	135.112	113.419	140.452	127.909	85.2228	123.734	69.3419	80.0413	306.528
chr1	714150	745440	+	ENSG00000237491	RP11-206L10.9	lincRNA	n/a	NA	55.1557	-0.307872	0.412596	-0.746182	0.455557	NA	-0.245708	0.40971	-0.599712	0.548698	0.754172	-0.807794	0.418855	-1.92858	0.0537836	0.120087	81.0742	0.26723	0.360671	0.740924	0.45874	0.629167	0.190722	0.360159	0.529549	0.596425	0.738486	0.0866435	0.364115	0.237956	0.811915	0.888148	70.2156	69.7961	63.751	49.1078	43.6507	74.4267	44.0415	37.0191	77.9832
chr1	736259	745541	-	ENSG00000230092	RP11-206L10.8	processed_transcript	n/a	NA	6.42346	-0.30326	1.09169	-0.27779	0.781174	NA	-0.332976	1.08708	-0.306303	0.759374	NA	-1.16217	1.13624	-1.02281	0.306396	NA	7.02951	0.623395	1.05251	0.592293	0.553654	NA	-0.28551	1.09429	-0.26091	0.794162	0.877418	0.444512	1.06379	0.417855	0.676053	0.7926	10.6387	6.54338	5.97666	7.99429	6.23582	7.44267	2.81116	5.00258	4.63266
chr1	761586	762902	-	ENSG00000225880	LINC00115	lincRNA	Homo sapiens long intergenic non-protein coding RNA 115 (LINC00115), non-coding RNA.	NA	31.9241	0.391964	0.585574	0.669367	0.503262	NA	0.290715	0.585149	0.496823	0.619314	0.801934	0.51266	0.580685	0.882855	0.377315	0.524186	41.1346	-0.845266	0.443644	-1.90528	0.0567435	0.13522	-0.77254	0.438578	-1.76147	0.0781593	0.161601	-0.407673	0.434625	-0.937987	0.348251	0.50419	30.8523	21.8113	44.825	23.9829	18.7074	45.5863	42.1674	34.0175	50.9593
chr1	762988	794826	+	ENSG00000228794	RP11-206L10.11	lincRNA	Homo sapiens uncharacterized LOC643837 (LOC643837)	NA	411.418	0.216456	0.162046	1.33577	0.181624	0.857237	0.0284877	0.162387	0.175431	0.860741	0.937095	0.125155	0.161692	0.774035	0.43891	0.582943	601.488	0.0376458	0.127198	0.295962	0.767259	0.865852	0.068801	0.126448	0.544104	0.58637	0.730044	0.167199	0.126925	1.3173	0.187737	0.316146	376.611	410.052	447.253	467.095	420.918	385.158	468.527	401.207	552.059
chr1	803451	812283	-	ENSG00000230368	FAM41C	lincRNA	Homo sapiens family with sequence similarity 41, member C (FAM41C), non-coding RNA.	NA	2.10503	1.20334	2.00524	0.6001	0.54844	NA	0.548179	2.03823	0.268949	0.787969	NA	-0.754234	2.1822	-0.345631	0.72962	NA	7.52382	0.463148	1.0987	0.421542	0.673359	NA	1.15578	1.06446	1.08579	0.27757	0.435445	0.75678	1.0877	0.695762	0.486578	0.639674	2.12774	1.09056	3.98444	3.42612	0	4.65167	0.937053	1.00052	1.54422
chr1	840214	851356	+	ENSG00000272438	RP11-54O7.16	lincRNA	n/a	NA	4.79673	0.114989	1.30956	0.0878075	0.93003	NA	0.181815	1.29831	0.14004	0.888628	NA	0.407777	1.28488	0.317366	0.750966	NA	4.45242	0.456969	1.39894	0.326654	0.743929	NA	1.37696	1.34347	1.02493	0.305397	NA	0.505958	1.40098	0.361145	0.717991	NA	3.19162	5.45282	6.97277	2.28408	5.19651	4.65167	5.62232	6.0031	2.31633
chr1	846815	850328	+	ENSG00000230699	RP11-54O7.1	lincRNA	Homo sapiens cDNA FLJ31924 fis, clone NT2RP7005468.	1	84.6669	1.15174	0.408306	2.82079	0.00479062	0.17954	0.198682	0.416176	0.477399	0.633078	0.809961	0.502436	0.412404	1.21831	0.223106	0.35792	88.0934	0.701242	0.354176	1.97993	0.0477117	0.117928	1.41766	0.344844	4.11102	3.93908e-05	0.000204289	1.14505	0.349434	3.27686	0.00104967	0.00377548	53.1936	66.5244	160.374	105.068	38.4542	98.6153	90.8942	81.0418	40.1498
chr1	849551	850351	+	ENSG00000241180	RP11-54O7.2	lincRNA	n/a	NA	2.65931	0.917903	2.01939	0.454544	0.649437	NA	-0.610426	2.12721	-0.28696	0.774143	NA	0.584208	2.02791	0.288084	0.773283	NA	2.13504	-0.132259	2.11532	-0.0625244	0.950145	NA	1.72361	1.92322	0.896209	0.370141	NA	0.961369	1.987	0.483828	0.628508	NA	1.06387	3.27169	6.97277	1.14204	0	2.791	6.55937	0	0
chr1	852245	856396	-	ENSG00000223764	RP11-54O7.3	retained_intron	Homo sapiens uncharacterized LOC100130417 (LOC100130417), non-coding RNA.,	4	635.93	0.256733	0.181533	1.41425	0.157289	0.824877	-0.541659	0.183768	-2.94752	0.00320334	0.0260307	-0.0803533	0.182021	-0.441451	0.658886	0.768567	700.787	0.519601	0.1566	3.31801	0.000906611	0.00440623	0.918553	0.154737	5.9362	2.91703e-09	3.30485e-08	1.32616	0.15414	8.60361	7.72438e-18	2.2176e-16	686.197	671.787	926.382	694.361	377.267	557.27	682.175	620.32	387.6
chr1	860260	879955	+	ENSG00000187634	SAMD11	protein_coding	Homo sapiens sterile alpha motif domain containing 11 (SAMD11), mRNA.	4	1204.72	0.314504	0.12596	2.49685	0.0125301	0.306742	-0.150571	0.126763	-1.18781	0.234907	0.464683	0.0655668	0.126149	0.519757	0.603233	0.725131	1542.17	0.655801	0.102112	6.42234	1.34196e-10	3.69923e-09	1.02605	0.100996	10.1593	3.01214e-24	1.55353e-22	1.1158	0.101206	11.025	2.89359e-28	1.78222e-26	1151.11	1197.44	1442.37	1478.94	934.333	1187.11	1204.11	1288.66	854.727
chr1	861264	866445	-	ENSG00000268179	AL645608.1	protein_coding	n/a	NA	1.52366	1.57259	2.22559	0.706597	0.479817	NA	0.43103	2.30402	0.187077	0.8516	NA	-1.15941	2.57726	-0.449861	0.652811	NA	1.00535	-0.99027	3.19555	-0.30989	0.756645	NA	2.28138	2.9445	0.774794	0.438461	NA	2.10171	2.97156	0.707275	0.479396	NA	1.06387	1.09056	2.98833	3.42612	1.0393	1.86067	0	1.00052	0
chr1	879584	894689	-	ENSG00000188976	NOC2L	protein_coding	Homo sapiens nucleolar complex associated 2 homolog (S. cerevisiae) (NOC2L), mRNA.,	4	6665.39	-0.0307531	0.0830073	-0.370487	0.71102	0.993284	-0.48425	0.0832255	-5.81854	5.93652e-09	6.01972e-07	-0.523139	0.0832265	-6.28573	3.26325e-10	7.98098e-09	6177.32	-0.155799	0.0678019	-2.29786	0.02157	0.0625207	-0.156885	0.0676937	-2.31758	0.0204722	0.0526937	-0.143251	0.0678651	-2.11081	0.0347884	0.0795784	7905.63	8158.51	7725.83	8003.42	5433.47	6091.82	5701.03	5635.91	6455.62
chr1	895967	901095	+	ENSG00000187961	KLHL17	protein_coding	Homo sapiens kelch-like family member 17 (KLHL17), mRNA.,	3	489.118	0.122753	0.212381	0.577986	0.563274	0.990468	0.0390554	0.212236	0.184019	0.853999	0.933972	0.352129	0.211124	1.66788	0.09534	0.187975	374.84	0.127705	0.191112	0.668219	0.503994	0.668037	0.428623	0.188862	2.26951	0.0232376	0.0587629	0.551279	0.189206	2.91364	0.00357242	0.0111359	415.974	494.025	528.934	461.384	338.813	597.274	599.714	578.298	311.933
chr1	931346	933431	-	ENSG00000272512	RP11-54O7.17	lincRNA	n/a	NA	218.368	0.345976	0.259105	1.33528	0.181786	0.857237	-0.0173395	0.260607	-0.0665348	0.946952	0.977838	0.212806	0.258943	0.821826	0.411176	0.557141	168.358	-0.27993	0.237946	-1.17644	0.239419	0.400749	-0.0726698	0.23458	-0.309787	0.756723	0.854873	0.103073	0.234765	0.439048	0.660627	0.780853	192.561	211.569	286.88	226.124	145.502	253.981	256.753	218.112	162.915
chr1	934342	935552	-	ENSG00000188290	HES4	protein_coding	Homo sapiens hairy and enhancer of split 4 (Drosophila) (HES4)	3	1475.59	-0.125938	0.35798	-0.351802	0.724987	0.993667	0.66955	0.357277	1.87404	0.0609255	0.201439	0.837403	0.357172	2.34453	0.0190509	0.0523208	895.869	0.903751	0.153494	5.88787	3.91202e-09	8.24901e-08	0.962286	0.153097	6.28546	3.26886e-10	4.32162e-09	0.52419	0.154768	3.38693	0.000706785	0.00265086	1285.16	992.413	1172.42	913.633	1649.37	1985.33	1473.05	2652.37	640.08
chr1	943456	943609	-	ENSG00000231702	RP11-54O7.10	processed_pseudogene	n/a	NA	0.531181	-3.4667	4.6708	-0.742208	0.457962	NA	-3.58966	4.6708	-0.768533	0.442171	NA	-3.62631	4.6708	-0.77638	0.437524	NA	0.436862	-2.57509	4.51349	-0.570533	0.568316	NA	-2.69672	4.51349	-0.597479	0.550187	NA	-1.06915	4.51085	-0.237018	0.812643	NA	1.06387	3.27169	0	0	0	0	0	0	0.772111
chr1	947377	948573	-	ENSG00000224969	RP11-54O7.11	antisense	n/a	NA	4.68191	0.61335	1.33141	0.460677	0.64503	NA	0.606777	1.32578	0.457674	0.647187	NA	0.0129589	1.35682	0.00955092	0.99238	NA	7.7473	-0.7515	0.996209	-0.75436	0.450633	NA	-0.947199	1.00053	-0.946697	0.343793	0.508256	-1.06192	1.02059	-1.0405	0.298109	0.451701	2.12774	5.45282	6.97277	4.56816	3.11791	8.373	3.74821	4.00206	12.3538
chr1	948803	949920	+	ENSG00000187608	ISG15	protein_coding	Homo sapiens ISG15 ubiquitin-like modifier (ISG15), mRNA.	2	64.1719	-0.0159312	0.387018	-0.0411641	0.967165	NA	0.368904	0.378334	0.975077	0.329522	0.566743	0.960595	0.37091	2.58983	0.00960229	0.0298038	146.36	-1.5232	0.235205	-6.47603	9.41643e-11	2.67467e-09	-2.70513	0.256277	-10.5555	4.79124e-26	2.77798e-24	-2.21583	0.249078	-8.8961	5.78457e-19	1.81358e-17	42.5549	57.7999	46.8172	52.5339	58.2009	71.6357	105.887	92.0475	311.933
chr1	955503	991496	+	ENSG00000188157	AGRN	protein_coding	Homo sapiens agrin (AGRN), mRNA.	3	3050.63	-0.189656	0.233329	-0.812828	0.416317	0.979694	-0.137846	0.233223	-0.59105	0.554487	0.75838	0.537499	0.232904	2.30782	0.0210093	0.0566659	2523.01	0.191731	0.121751	1.57477	0.115308	0.234007	0.681648	0.121002	5.63334	1.7675e-08	1.77069e-07	0.711084	0.121176	5.86821	4.40537e-09	4.4255e-08	2820.32	3061.21	2790.1	2366.31	2152.4	3208.72	4100.54	4557.35	1782.8
chr1	995114	1004735	+	ENSG00000217801	RP11-465B22.3	processed_transcript	Homo sapiens cDNA, FLJ17392.,Homo sapiens cDNA clone IMAGE:5286066.,	NA	19.5408	0.368352	0.692182	0.53216	0.594615	NA	0.862846	0.675867	1.27665	0.201726	NA	0.882255	0.674677	1.30767	0.190985	0.31855	26.8887	-0.513699	0.535994	-0.958404	0.337859	0.511023	-0.92469	0.544493	-1.69826	0.0894592	0.180116	-0.971843	0.552915	-1.75767	0.0788035	0.157889	17.022	9.81507	21.9144	12.5624	23.904	25.119	27.1745	23.0119	39.3776
chr1	1017198	1051741	-	ENSG00000131591	C1orf159	protein_coding	Homo sapiens chromosome 1 open reading frame 159 (C1orf159), mRNA.,	1	434.745	0.295887	0.187769	1.57581	0.115071	0.76615	-0.0151523	0.188568	-0.0803544	0.935955	0.973643	0.064573	0.188056	0.343371	0.73132	0.822662	371.806	0.37071	0.17013	2.17897	0.0293337	0.0799041	0.775277	0.167088	4.63994	3.48507e-06	2.27995e-05	0.78457	0.168051	4.66864	3.03199e-06	1.87678e-05	379.802	453.674	560.81	461.384	349.206	477.261	418.863	465.24	255.569
chr1	1152288	1167411	-	ENSG00000078808	SDF4	protein_coding	Homo sapiens stromal cell derived factor 4 (SDF4)	NA	1778	-0.0231643	0.109674	-0.211211	0.832723	0.997644	-0.232865	0.10984	-2.12004	0.034003	0.136951	0.00654432	0.109335	0.0598555	0.952271	0.970045	1860.85	0.033206	0.0854264	0.388709	0.697492	0.820901	0.221483	0.0847022	2.61485	0.00892675	0.0258619	0.188945	0.0852251	2.21701	0.0266226	0.0634478	1854.33	1929.21	1911.54	1811.28	1466.46	1762.98	1925.64	1928.99	1621.43
chr1	1167629	1170421	+	ENSG00000176022	B3GALT6	protein_coding	Homo sapiens UDP-Gal:betaGal beta 1,3-galactosyltransferase polypeptide 6 (B3GALT6), mRNA.	1	1686.51	0.244505	0.109883	2.22514	0.0260721	0.445823	0.0309525	0.11005	0.281259	0.778512	0.893361	-0.00655141	0.11005	-0.0595312	0.952529	0.970247	1229.47	0.62232	0.114545	5.43296	5.5426e-08	8.86258e-07	0.846924	0.113692	7.44929	9.38438e-14	1.92706e-12	0.864964	0.114107	7.58028	3.44821e-14	6.73701e-13	1654.32	1624.94	1993.22	1891.22	1563.11	1798.33	1560.19	1750.9	789.097
chr1	1177826	1182102	-	ENSG00000184163	FAM132A	protein_coding	Homo sapiens family with sequence similarity 132, member A (FAM132A), mRNA.	NA	5.57225	1.64429	1.25727	1.30782	0.190934	NA	0.714555	1.29588	0.551405	0.581356	NA	1.41685	1.25974	1.12472	0.260708	NA	9.71638	-0.799989	0.94195	-0.84929	0.39572	NA	-0.701448	0.931643	-0.752914	0.451501	0.615296	-0.947609	0.954163	-0.993131	0.320646	0.476027	2.12774	3.27169	9.9611	6.85224	5.19651	3.72133	5.62232	9.00464	10.8095
chr1	1189289	1209265	-	ENSG00000160087	UBE2J2	nonsense_mediated_decay	Homo sapiens ubiquitin-conjugating enzyme E2, J2 (UBE2J2)	NA	1590.76	0.184353	0.0991447	1.85943	0.0629661	0.633577	-0.238697	0.0998036	-2.39167	0.0167718	0.0845579	-0.328277	0.0999328	-3.28498	0.00101989	0.00456078	1446.65	0.0250987	0.0952311	0.263556	0.792122	0.88196	0.104604	0.0946877	1.10473	0.269277	0.42584	0.1294	0.0951507	1.35995	0.173847	0.297492	1686.24	1751.45	1986.24	1919.77	1456.06	1469	1331.55	1445.75	1319.54
chr1	1210603	1215800	+	ENSG00000230415	RP5-902P8.10	lincRNA	n/a	NA	10.7537	-0.278469	0.915096	-0.304306	0.760895	NA	0.350671	0.885402	0.396058	0.692062	NA	0.263218	0.886963	0.296763	0.766647	0.850349	5.62696	-1.22103	1.21785	-1.00261	0.316047	NA	0.0408208	1.10794	0.0368437	0.97061	0.983863	0.108553	1.1146	0.0973917	0.922415	NA	9.57485	10.9056	9.9611	6.85224	9.35372	16.746	16.867	8.00413	5.40477
chr1	1215816	1227409	+	ENSG00000162572	SCNN1D	protein_coding	Homo sapiens sodium channel, non-voltage-gated 1, delta subunit (SCNN1D)	NA	168.949	-0.0760332	0.279131	-0.272393	0.78532	0.997644	0.138031	0.276233	0.499691	0.617292	0.800478	0.582073	0.273082	2.1315	0.0330481	0.0815497	89.005	-0.48221	0.35215	-1.36933	0.170895	0.314898	0.0015671	0.343809	0.00455806	0.996363	0.998389	0.145373	0.344401	0.422102	0.67295	0.790135	148.942	154.86	145.432	142.755	118.481	215.837	237.074	224.116	91.8812
chr1	1227756	1244989	-	ENSG00000131584	ACAP3	protein_coding	Homo sapiens ArfGAP with coiled-coil, ankyrin repeat and PH domains 3 (ACAP3), mRNA.,	NA	1417.95	0.0625144	0.156688	0.398972	0.689914	0.993284	-0.0129772	0.156604	-0.0828664	0.933958	0.972453	0.393804	0.155949	2.52522	0.0115627	0.0346839	1337.24	-0.168515	0.135259	-1.24587	0.212812	0.368006	0.24058	0.134114	1.79386	0.0728363	0.152479	0.221927	0.134528	1.64967	0.0990103	0.190002	1311.75	1352.3	1556.92	1223.13	1071.52	1575.05	1757.91	1791.92	1235.38
chr1	1243947	1247057	+	ENSG00000169972	PUSL1	protein_coding	Homo sapiens pseudouridylate synthase-like 1 (PUSL1), mRNA.,	NA	1020.28	0.126166	0.146382	0.861899	0.388743	0.973396	-0.148845	0.146754	-1.01425	0.310462	0.547583	0.0683401	0.146148	0.467609	0.640064	0.753529	1095.69	-0.109443	0.10348	-1.05762	0.290228	0.458832	0.0347492	0.102595	0.338704	0.734833	0.840472	-0.0301756	0.10347	-0.291636	0.770565	0.860095	991.529	1070.93	1146.52	1104.35	783.634	1081.05	1029.82	1163.6	1059.34
chr1	1246965	1260071	-	ENSG00000127054	CPSF3L	retained_intron	Homo sapiens cleavage and polyadenylation specific factor 3-like (CPSF3L)	NA	2632.99	0.181352	0.111792	1.62223	0.104754	0.748027	-0.26185	0.11218	-2.3342	0.0195854	0.0941916	-0.1733	0.112016	-1.5471	0.12184	0.227378	2652.97	-0.185892	0.0903096	-2.05838	0.0395532	0.101672	-0.0621577	0.0899155	-0.69129	0.489383	0.649218	-0.0616906	0.0902268	-0.683728	0.494147	0.646493	2690.53	2889.99	3243.33	3084.65	2068.21	2600.28	2578.77	2440.26	2603.56
chr1	1252961	1254069	-	ENSG00000240731	RP5-890O3.9	sense_intronic	n/a	4	102.664	0.459379	0.286344	1.60429	0.108651	0.755151	-0.231772	0.292463	-0.792482	0.42808	0.660148	-0.759711	0.299914	-2.5331	0.011306	0.0340205	135.822	-0.345392	0.265095	-1.3029	0.192608	0.343216	-0.2755	0.263034	-1.0474	0.294917	0.454877	-0.439746	0.267191	-1.64582	0.0998017	0.191032	105.323	114.509	160.374	141.613	86.2621	101.406	64.6567	67.0346	145.157
chr1	1260136	1264277	+	ENSG00000224051	GLTPD1	processed_transcript	Homo sapiens glycolipid transfer protein domain containing 1 (GLTPD1), mRNA.	NA	392.519	0.294158	0.194959	1.50882	0.131345	0.78394	0.0375752	0.19559	0.192112	0.847654	0.9305	0.350082	0.19404	1.80418	0.0712032	0.149968	358.743	0.17033	0.161816	1.05261	0.292519	0.461554	0.414878	0.159514	2.60088	0.00929847	0.0268293	0.355638	0.16107	2.20798	0.0272458	0.0646934	313.842	394.784	466.179	401.998	303.476	425.162	449.786	466.24	319.654
chr1	1266694	1270686	+	ENSG00000169962	TAS1R3	protein_coding	Homo sapiens taste receptor, type 1, member 3 (TAS1R3), mRNA.	NA	59.8616	0.132041	0.399012	0.33092	0.740705	NA	-0.362903	0.404513	-0.897137	0.369646	0.604322	-0.385052	0.404263	-0.952479	0.340854	0.48684	61.0309	-0.35046	0.371814	-0.94257	0.345901	0.51985	-0.222336	0.367338	-0.605263	0.545004	0.6949	-0.142565	0.36935	-0.385989	0.699505	0.810142	70.2156	64.3433	87.6577	59.3861	39.4935	65.1233	52.475	52.0268	69.49
chr1	1270656	1284730	-	ENSG00000107404	DVL1	protein_coding	Homo sapiens dishevelled segment polarity protein 1 (DVL1), mRNA.	3	1811.55	0.0453091	0.123572	0.366662	0.713871	0.993412	0.0088242	0.123418	0.0714984	0.943001	0.975731	0.474259	0.122693	3.86542	0.000110898	0.000671496	1144.03	0.285127	0.110161	2.58827	0.00964584	0.0322707	0.590285	0.108904	5.42022	5.95271e-08	5.42997e-07	0.682374	0.109178	6.25013	4.10121e-10	4.78723e-09	1553.25	1789.61	1696.38	1754.17	1479.97	1893.23	2356.69	2353.21	806.084
chr1	1288069	1297157	-	ENSG00000162576	MXRA8	retained_intron	Homo sapiens matrix-remodelling associated 8 (MXRA8), mRNA.,	3	147.261	0.0261551	0.296911	0.0880907	0.929805	0.997644	0.404457	0.292688	1.38187	0.167011	0.37841	0.416808	0.292341	1.42576	0.153938	0.271164	117.155	-0.0964764	0.305371	-0.315931	0.752055	0.856523	0.463409	0.297338	1.55852	0.119109	0.227597	0.749754	0.296508	2.52861	0.0114515	0.0307517	124.473	133.049	156.389	105.068	130.952	210.255	186.474	162.084	86.4764
chr1	1309110	1310875	-	ENSG00000175756	AURKAIP1	protein_coding	Homo sapiens aurora kinase A interacting protein 1 (AURKAIP1)	NA	1985.54	0.130005	0.104784	1.2407	0.214716	0.890807	-0.440565	0.105549	-4.17402	2.99271e-05	0.000735359	-0.488353	0.10557	-4.62587	3.73021e-06	3.44901e-05	1689.49	0.302372	0.0954622	3.16746	0.00153779	0.00691311	0.45322	0.0948654	4.7775	1.77489e-06	1.22816e-05	0.391872	0.095431	4.10633	4.01991e-05	0.000197627	2138.38	2438.5	2491.27	2518.2	1592.21	1791.82	1619.23	1689.87	1301.78
chr1	1321091	1334708	-	ENSG00000221978	CCNL2	retained_intron	Homo sapiens cyclin L2 (CCNL2)	NA	3663.67	0.0392501	0.128446	0.305577	0.759927	0.995498	-0.0506279	0.128421	-0.394235	0.693407	0.84793	-0.180558	0.128491	-1.40522	0.159955	0.279552	4292.2	-0.107742	0.115324	-0.934257	0.350171	0.524307	-0.0286583	0.115168	-0.24884	0.803484	0.883076	0.09021	0.115225	0.782904	0.433683	0.589363	3891.64	3832.24	4289.25	3645.39	3143.89	4335.35	3557.05	3354.73	4116.12
chr1	1334902	1337426	+	ENSG00000224870	RP4-758J18.2	protein_coding	Homo sapiens uncharacterized LOC148413 (LOC148413), non-coding RNA.,	NA	859.095	0.0352742	0.127539	0.276576	0.782105	0.997644	-0.0275529	0.127331	-0.216389	0.828685	0.919683	0.189317	0.126549	1.49599	0.134655	0.245162	771.085	-0.049151	0.131026	-0.375123	0.707569	0.827548	0.0100219	0.130324	0.0769	0.938703	0.965701	0.256504	0.130136	1.97104	0.0487194	0.105683	850.034	843.006	861.635	873.661	758.691	907.075	994.213	963.497	728.1
chr1	1337288	1342693	-	ENSG00000242485	MRPL20	protein_coding	Homo sapiens mitochondrial ribosomal protein L20 (MRPL20), nuclear gene encoding mitochondrial protein, mRNA.	4	1801.36	0.116148	0.0932988	1.24491	0.213166	0.89049	-0.371165	0.0940261	-3.94747	7.89829e-05	0.00159851	-0.845426	0.0951702	-8.8833	6.49033e-19	6.63892e-17	1843.52	0.455123	0.10048	4.5295	5.91244e-06	5.62816e-05	0.47002	0.100229	4.68944	2.73957e-06	1.82385e-05	0.424075	0.1007	4.21129	2.53915e-05	0.000130829	2217.11	2093.88	2313.96	2359.46	1668.08	1678.32	1192.87	1240.64	1429.95
chr1	1340841	1341132	-	ENSG00000264293	RN7SL657P	misc_RNA	n/a	NA	1.42759	-3.05956	3.36568	-0.909047	0.363325	NA	1.36199	3.08046	0.442139	0.658389	NA	-3.21918	3.36568	-0.956471	0.338834	NA	0.140118	1.9262	4.99214	0.385846	0.69961	NA	0.330646	4.99742	0.0661632	0.947248	NA	0.528803	4.99742	0.105815	0.915729	NA	0	3.27169	0	0	0	8.373	0	0	0
chr1	1344476	1345998	+	ENSG00000272455	RP4-758J18.13	lincRNA	n/a	2	84.3008	-0.0167842	0.321739	-0.0521672	0.958395	0.997794	-0.391713	0.325189	-1.20457	0.228369	0.457024	-0.239119	0.322532	-0.74138	0.458463	0.601229	164.446	-0.563747	0.251699	-2.23976	0.0251064	0.0706057	-1.25355	0.257699	-4.86439	1.14809e-06	8.27691e-06	-1.3937	0.262419	-5.31096	1.09048e-07	8.78505e-07	105.323	86.1545	95.6266	93.6473	63.3975	82.7997	81.5236	83.0428	245.531
chr1	1365919	1369953	-	ENSG00000225285	RP4-758J18.10	lincRNA	n/a	NA	2.61222	0.98135	2.31868	0.423237	0.672122	NA	3.15696	2.13244	1.48045	0.138754	NA	2.97846	2.13754	1.39341	0.163496	NA	0.662728	2.85883	3.67653	0.777591	0.43681	NA	2.77681	3.67289	0.756028	0.449633	NA	1.9975	3.80517	0.524945	0.599622	NA	0	1.09056	0.99611	1.14204	3.11791	6.51233	5.62232	3.00155	0
chr1	1370241	1378262	+	ENSG00000179403	VWA1	protein_coding	Homo sapiens von Willebrand factor A domain containing 1 (VWA1)	3	139.299	0.400307	0.278882	1.4354	0.151173	0.813919	0.793285	0.273658	2.89882	0.00374574	0.0294373	1.28278	0.269884	4.75307	2.00355e-06	1.97012e-05	63.0576	0.791583	0.36906	2.14486	0.0319639	0.0857881	0.793433	0.367224	2.16062	0.0307246	0.0742058	1.00761	0.366959	2.74584	0.00603559	0.0176307	91.493	83.9734	108.576	123.34	127.834	176.763	208.963	224.116	44.0103
chr1	1407143	1433228	+	ENSG00000160072	ATAD3B	protein_coding	Homo sapiens ATPase family, AAA domain containing 3B (ATAD3B), nuclear gene encoding mitochondrial protein, mRNA.,	4	1767.16	0.150484	0.128195	1.17387	0.240447	0.909059	-0.389359	0.128824	-3.02241	0.00250774	0.0217464	-0.690954	0.129327	-5.34267	9.15875e-08	1.28081e-06	2158.84	-0.234918	0.0946119	-2.48296	0.0130296	0.0414098	-0.0484329	0.0940295	-0.515082	0.606496	0.746942	-0.112447	0.0945164	-1.18971	0.23416	0.375716	2094.76	2039.35	2494.26	2092.22	1377.08	1788.1	1303.44	1293.67	2169.63
chr1	1447531	1470067	+	ENSG00000197785	ATAD3A	protein_coding	Homo sapiens ATPase family, AAA domain containing 3A (ATAD3A), nuclear gene encoding mitochondrial protein	NA	2683.49	0.00887602	0.0996198	0.0890989	0.929003	0.997644	-0.467867	0.100119	-4.67311	2.96666e-06	0.000111242	-0.246373	0.099741	-2.47013	0.0135065	0.0393743	2701.71	-0.208184	0.0855665	-2.433	0.0149741	0.0465464	-0.139506	0.0852471	-1.6365	0.101736	0.2002	-0.0900079	0.0854918	-1.05282	0.292421	0.445728	2978.84	3158.27	3054.07	3122.34	2041.19	2410.49	2623.75	2623.35	2744.08
chr1	1477053	1510249	-	ENSG00000160075	SSU72	protein_coding	Homo sapiens SSU72 RNA polymerase II CTD phosphatase homolog (S. cerevisiae) (SSU72), mRNA.,	NA	2701.92	0.193789	0.0918151	2.11064	0.034803	0.501404	-0.0505299	0.0919848	-0.549329	0.58278	0.778036	-0.0536999	0.091935	-0.584107	0.559148	0.688521	2830.57	0.147915	0.0794648	1.86139	0.0626887	0.146228	0.133622	0.0792986	1.68505	0.0919789	0.184186	0.0123833	0.0798429	0.155095	0.876746	0.930819	2686.28	2732.95	3119.82	3078.94	2695.95	2559.35	2495.37	2800.44	2666.87
chr1	1497726	1499904	-	ENSG00000215791	AL645728.2	pseudogene	n/a	NA	26.65	-1.17321	1.75803	-0.667344	0.504553	NA	0.909604	1.73658	0.523791	0.600424	NA	-0.266864	1.74374	-0.153041	0.878366	0.924763	41.9966	1.23246	0.665123	1.85299	0.0638845	0.148211	1.00862	0.666455	1.51342	0.130173	0.244421	1.47367	0.663231	2.22195	0.0262866	0.0628228	0	52.3471	12.9494	10.2784	66.5154	32.5617	27.1745	17.0088	8.49322
chr1	1510355	1511373	+	ENSG00000215014	AL645728.1	protein_coding	Homo sapiens HP08716 mRNA, partial sequence, clone: HP08716-RBd88H07.	NA	39.0358	0.147527	0.478408	0.30837	0.757801	NA	-0.443006	0.486874	-0.909899	0.362876	0.598654	-0.836536	0.495309	-1.68892	0.0912353	0.181867	43.8976	-0.138208	0.408238	-0.338548	0.73495	0.845741	-0.484416	0.413186	-1.17239	0.24104	0.391696	-0.415901	0.416314	-0.999007	0.317791	0.473236	44.6826	49.0754	65.7433	37.6873	41.5721	27.91	26.2375	27.0139	51.7314
chr1	1533392	1535476	-	ENSG00000228594	C1orf233	protein_coding	Homo sapiens chromosome 1 open reading frame 233 (C1orf233), mRNA.	3	208.204	0.293982	0.252398	1.16476	0.244117	0.910241	0.951002	0.245049	3.88087	0.000104085	0.00195147	2.02078	0.239414	8.44054	3.15887e-17	2.51842e-15	117.379	0.655856	0.294654	2.22585	0.0260242	0.0725952	1.21823	0.287485	4.23754	2.25984e-05	0.000123709	1.22895	0.289122	4.25063	2.13171e-05	0.000111716	89.3652	117.781	131.487	122.198	168.367	232.583	416.989	435.224	52.5035
chr1	1549138	1551175	-	ENSG00000272106	RP11-345P4.9	antisense	n/a	NA	71.183	-0.0649435	0.371596	-0.174769	0.861261	NA	0.327906	0.364368	0.899931	0.368157	0.603124	0.285637	0.364427	0.783799	0.433158	0.577945	128.566	-0.231094	0.254473	-0.908126	0.363812	0.539013	-0.600644	0.257576	-2.33191	0.0197052	0.0510082	-0.439978	0.258059	-1.70496	0.0882027	0.173135	64.8962	66.5244	72.716	52.5339	66.5154	98.6153	83.3977	79.0408	162.915
chr1	1550795	1565990	+	ENSG00000197530	MIB2	protein_coding	Homo sapiens mindbomb E3 ubiquitin protein ligase 2 (MIB2)	NA	756.234	-0.203602	0.167135	-1.21819	0.223151	0.895841	-0.280187	0.166982	-1.67795	0.0933574	0.264617	0.153232	0.165706	0.92472	0.355112	0.501305	809.046	-0.287152	0.129422	-2.21872	0.026506	0.0736675	0.334116	0.126576	2.63965	0.00829923	0.0243179	0.232046	0.127555	1.81919	0.0688829	0.141105	794.712	829.919	760.032	649.821	539.398	801.017	894.886	937.483	731.961
chr1	1567474	1570639	+	ENSG00000189409	MMP23B	protein_coding	Homo sapiens matrix metallopeptidase 23B (MMP23B), mRNA.	NA	12.905	-0.149279	0.890342	-0.167664	0.866847	NA	0.0240726	0.881118	0.0273205	0.978204	NA	-0.23735	0.887911	-0.267313	0.789228	0.865894	14.5431	0.512738	0.754977	0.679144	0.497047	NA	0.802565	0.741254	1.08271	0.278936	0.437018	0.950888	0.742667	1.28037	0.200415	0.332888	11.7026	16.3585	14.9417	10.2784	4.15721	24.1887	13.1187	11.0057	9.26533
chr1	1570603	1590473	-	ENSG00000248333	CDK11B	protein_coding	Homo sapiens cyclin-dependent kinase 11B (CDK11B)	1	974.308	0.289884	0.140789	2.059	0.0394943	0.528832	-0.214085	0.141764	-1.51015	0.131004	0.326016	-0.121385	0.141402	-0.858442	0.390649	0.537568	1079.87	-0.510441	0.109071	-4.67992	2.86991e-06	2.93422e-05	-0.334722	0.108025	-3.09857	0.0019446	0.00680897	-0.322726	0.108652	-2.97028	0.00297525	0.00952574	868.12	1120.01	1317.85	1111.21	835.599	884.747	904.256	949.49	1222.25
chr1	1590786	1594063	+	ENSG00000272004	RP11-345P4.10	antisense	n/a	NA	248.591	0.245585	0.219533	1.11867	0.26328	0.924312	0.436674	0.217587	2.00689	0.0447611	0.165049	0.21437	0.218681	0.980286	0.326945	0.473123	167.218	0.464495	0.237122	1.95889	0.0501261	0.122654	0.283305	0.237694	1.19189	0.233306	0.382474	0.528687	0.237234	2.22854	0.0258444	0.061899	256.393	175.581	232.094	280.942	294.123	293.055	248.319	260.134	112.728
chr1	1592939	1624167	-	ENSG00000189339	SLC35E2B	protein_coding	Homo sapiens solute carrier family 35, member E2B (SLC35E2B), mRNA.,	1	2164.83	0.195713	0.0983473	1.99002	0.0465887	0.571373	-0.00265415	0.0984709	-0.0269536	0.978497	0.992	0.0680863	0.0982931	0.692686	0.488506	0.628814	1854.75	0.493307	0.0899897	5.48182	4.20982e-08	6.90533e-07	0.632889	0.0894397	7.07615	1.48212e-12	2.63221e-11	0.682277	0.0897383	7.60296	2.89424e-14	5.71251e-13	2014.97	2204.03	2429.51	2402.85	2044.31	2182.56	2146.79	2339.21	1279.39
chr1	1603429	1604850	+	ENSG00000269737	RP11-345P4.7	antisense	n/a	NA	37.84	0.506858	0.541573	0.9359	0.349325	NA	0.332328	0.542386	0.612715	0.540065	0.748018	0.257467	0.543007	0.47415	0.635393	0.749821	46.2452	0.0693601	0.506646	0.136901	0.891109	0.942578	0.234319	0.502361	0.466435	0.640904	0.773374	-0.104875	0.511167	-0.205167	0.837442	0.904299	34.0439	29.4452	56.7783	33.1192	24.9433	54.8897	29.0486	48.0248	39.3776
chr1	1604714	1605836	+	ENSG00000269227	RP11-345P4.6	transcribed_processed_pseudogene	n/a	NA	14.8441	0.713743	0.793306	0.899707	0.368276	NA	-0.0458778	0.810054	-0.0566355	0.954836	NA	-0.424126	0.822364	-0.51574	0.606036	0.7271	12.9493	0.508742	0.784057	0.648858	0.51643	NA	0.50994	0.779591	0.654112	0.513039	0.669434	0.86238	0.7743	1.11375	0.265385	0.414148	17.022	10.9056	31.8755	13.7045	9.35372	17.6763	14.0558	7.00361	11.5817
chr1	1631369	1633249	+	ENSG00000215914	MMP23A	unprocessed_pseudogene	Homo sapiens matrix metallopeptidase 23A (pseudogene) (MMP23A), non-coding RNA.,	NA	3.08995	0.317881	1.63747	0.19413	0.846074	NA	-2.94407	2.1167	-1.39088	0.164262	NA	0.0205806	1.64466	0.0125136	0.990016	NA	3.86708	-4.89734	1.95955	-2.49922	0.0124468	NA	-0.620517	1.42381	-0.435813	0.662972	NA	-0.0706259	1.40313	-0.0503345	0.959856	NA	6.38323	1.09056	6.97277	2.28408	0	0.930333	4.68527	3.00155	7.72111
chr1	1634169	1655766	-	ENSG00000008128	CDK11A	protein_coding	Homo sapiens cyclin-dependent kinase 11A (CDK11A)	1	566.89	0.444205	0.170336	2.60782	0.00911206	0.25957	-0.214523	0.172216	-1.24566	0.212888	0.437535	-0.236165	0.17215	-1.37185	0.170109	0.293358	955.18	-0.991648	0.124406	-7.97105	1.57335e-15	9.75847e-14	-1.12149	0.124452	-9.01144	2.03363e-19	7.28903e-18	-1.00468	0.124779	-8.05163	8.16968e-16	1.91239e-14	583.002	555.097	896.499	649.821	458.332	525.638	529.435	450.232	1524.92
chr1	1634175	1669127	-	ENSG00000268575	RP1-283E3.8	processed_transcript	Homo sapiens cyclin-dependent kinase 11A (CDK11A)	3	561.843	0.190297	0.148285	1.28332	0.199379	0.879316	0.206048	0.147642	1.39559	0.162837	0.372766	0.651966	0.145824	4.47091	7.78858e-06	6.6148e-05	471.238	0.0822634	0.173778	0.473381	0.635942	0.774881	0.308979	0.172194	1.79437	0.0727545	0.152362	0.31335	0.173024	1.81102	0.0701371	0.143117	429.804	513.655	541.884	534.475	519.651	572.155	744.957	758.391	397.637
chr1	1655951	1668690	+	ENSG00000227775	RP1-283E3.4	processed_transcript	Homo sapiens cDNA FLJ40495 fis, clone TESTI2044754.	NA	88.6133	0.0177796	0.333324	0.0533402	0.957461	0.997794	0.0134719	0.331884	0.0405921	0.967621	0.986531	-0.0558246	0.33226	-0.168015	0.866572	0.917894	90.9219	0.394419	0.354516	1.11255	0.2659	0.432401	0.384333	0.353317	1.08779	0.27669	0.434389	0.404592	0.355294	1.13875	0.254807	0.401755	95.7485	86.1545	111.564	71.9486	89.38	94.894	99.3276	78.0402	62.541
chr1	1656277	1677431	-	ENSG00000215790	SLC35E2	protein_coding	Homo sapiens solute carrier family 35, member E2 (SLC35E2)	1	204.807	0.00470874	0.246045	0.0191378	0.984731	0.999158	-0.336211	0.247674	-1.35747	0.174631	0.388576	-0.0805986	0.245528	-0.328266	0.742711	0.831174	178.317	0.421608	0.222049	1.89871	0.0576021	0.136876	0.355442	0.221557	1.60429	0.10865	0.211067	0.565743	0.221426	2.555	0.0106187	0.0287732	220.222	226.837	190.257	259.243	154.856	200.022	179.914	249.128	138.98
chr1	1682671	1711896	-	ENSG00000008130	NADK	protein_coding	Homo sapiens NAD kinase (NADK)	NA	2570	0.0831273	0.0913731	0.909756	0.362951	0.963347	0.0362877	0.0912517	0.397666	0.690876	0.846036	0.235892	0.0909158	2.59462	0.0094695	0.0295042	2367.75	0.226306	0.0862641	2.62341	0.00870544	0.0296875	0.306322	0.0859043	3.56586	0.00036267	0.00153458	0.398018	0.0860854	4.62352	3.77276e-06	2.29846e-05	2401.16	2524.65	2651.64	2566.17	2455.87	2614.24	2861.76	3021.56	1934.91
chr1	1716729	1822495	-	ENSG00000078369	GNB1	protein_coding	Homo sapiens guanine nucleotide binding protein (G protein), beta polypeptide 1 (GNB1), mRNA.,	NA	7219.27	0.141067	0.0767493	1.83802	0.0660592	0.647876	0.127016	0.0766762	1.65652	0.0976163	0.271767	0.349196	0.0765239	4.56322	5.03744e-06	4.48926e-05	6661.15	0.17178	0.0716888	2.39619	0.0165666	0.0505176	0.121159	0.0716377	1.69128	0.0907837	0.182225	0.0941606	0.0718158	1.31114	0.18981	0.31871	6416.21	6781.12	7324.4	7230.26	7434.13	7039.83	8355.7	8694.48	6064.93
chr1	1849029	1850712	-	ENSG00000178821	TMEM52	protein_coding	Homo sapiens transmembrane protein 52 (TMEM52), mRNA.	3	35.6502	0.288017	0.537515	0.535831	0.592076	NA	0.923746	0.52082	1.77364	0.0761229	0.232272	1.48163	0.51247	2.89115	0.00383834	0.0139845	13.6838	0.746928	0.75464	0.989781	0.322281	NA	1.06025	0.741285	1.43028	0.152636	0.27704	0.58911	0.763602	0.771489	0.440417	0.595051	14.8942	27.2641	21.9144	29.6931	36.3756	43.7257	55.2861	64.033	8.49322
chr1	1950780	1962192	+	ENSG00000187730	GABRD	protein_coding	Homo sapiens gamma-aminobutyric acid (GABA) A receptor, delta (GABRD), mRNA.	NA	35.3505	-0.313679	0.518022	-0.605533	0.544825	NA	-0.12299	0.511531	-0.240435	0.809993	0.909544	-0.234032	0.512939	-0.456258	0.648204	0.76069	11.6799	-0.3954	0.792402	-0.498989	0.617787	NA	-0.584984	0.795641	-0.735236	0.462196	0.625116	-0.256219	0.789609	-0.324489	0.745568	0.842316	36.1716	44.7131	30.8794	34.2612	23.904	50.238	33.7339	36.0186	13.898
chr1	1981909	2116834	+	ENSG00000067606	PRKCZ	protein_coding	Homo sapiens protein kinase C, zeta (PRKCZ)	NA	604.744	-0.0542549	0.142524	-0.380672	0.703446	0.993284	-0.0513407	0.141969	-0.361633	0.717626	0.861278	0.128211	0.141121	0.908513	0.363607	0.509929	607.634	-0.244291	0.128158	-1.90617	0.0566282	0.135006	-0.168424	0.127181	-1.32428	0.185409	0.321325	-0.240068	0.128554	-1.86745	0.0618393	0.129063	609.599	619.44	616.592	566.452	558.106	631.696	719.657	642.331	630.814
chr1	2113233	2115828	-	ENSG00000182873	RP11-181G12.2	antisense	n/a	NA	30.2499	0.262381	0.621774	0.421988	0.673034	NA	-0.315815	0.630277	-0.501073	0.61632	0.800082	-0.24607	0.628038	-0.391807	0.6952	0.796115	42.414	-0.541302	0.481445	-1.12433	0.260874	0.426324	0.127884	0.464684	0.275206	0.783158	0.870794	0.131611	0.468009	0.281214	0.778546	0.865391	41.491	22.9018	51.7977	25.1249	12.4716	39.074	29.0486	26.0134	40.1498
chr1	2115903	2144159	-	ENSG00000162585	C1orf86	processed_transcript	Homo sapiens chromosome 1 open reading frame 86 (C1orf86)	NA	431.812	0.0809752	0.203504	0.397905	0.6907	0.993284	-0.325439	0.204698	-1.58985	0.111868	0.295774	-0.10573	0.203602	-0.519298	0.603553	0.725352	344.502	0.178361	0.178059	1.0017	0.31649	0.487721	0.488122	0.175543	2.78064	0.00542527	0.0168396	0.301563	0.177749	1.69656	0.0897797	0.175606	435.124	497.297	556.826	428.265	293.083	452.142	421.674	457.236	267.922
chr1	2160134	2241558	+	ENSG00000157933	SKI	protein_coding	Homo sapiens v-ski sarcoma viral oncogene homolog (avian) (SKI), mRNA.	1	2505.74	0.369429	0.141828	2.60478	0.00919344	0.260703	0.0407984	0.142036	0.28724	0.773928	0.890933	0.368186	0.141684	2.59865	0.0093592	0.0292165	2511.01	0.314388	0.0878934	3.57693	0.00034766	0.00193651	0.527926	0.0873684	6.04252	1.51722e-09	1.80782e-08	0.332163	0.0879994	3.7746	0.000160262	0.000696592	1941.57	2497.39	3209.47	2522.77	2109.78	2472.83	2652.8	3158.63	1996.68
chr1	2252692	2323146	-	ENSG00000116151	MORN1	protein_coding	Homo sapiens MORN repeat containing 1 (MORN1), mRNA.	NA	203.204	0.429265	0.246366	1.74238	0.0814414	0.695359	-0.136056	0.249439	-0.545448	0.585445	0.779941	0.0395577	0.247844	0.159607	0.873191	0.921582	229.999	-0.174859	0.212454	-0.823046	0.410482	0.584855	-0.0244311	0.210196	-0.11623	0.90747	0.948473	0.221284	0.209818	1.05465	0.291587	0.444796	193.625	194.12	291.86	229.55	138.227	214.907	191.159	213.11	203.065
chr1	2281853	2284259	-	ENSG00000269896	RP4-740C4.6	processed_transcript	Homo sapiens small nuclear ribonucleoprotein polypeptide N pseudogene (LOC100129534), non-coding RNA.	NA	48.5081	-0.223837	0.436467	-0.512838	0.608065	NA	-0.555008	0.439997	-1.26139	0.207168	0.429891	-0.95404	0.447418	-2.13232	0.0329803	0.0814317	64.191	0.116005	0.353371	0.328281	0.742699	0.850222	0.258929	0.349171	0.741553	0.458358	0.621258	0.114496	0.354765	0.322736	0.746895	0.843158	45.7465	83.9734	51.7977	59.3861	47.8079	40.9347	30.9228	37.0191	50.9593
chr1	2283083	2283296	-	ENSG00000238240	RP4-740C4.5	transcribed_processed_pseudogene	n/a	NA	1.01232	-1.39911	3.0371	-0.460673	0.645033	NA	-2.46574	3.18902	-0.773197	0.439406	NA	-3.92765	3.19511	-1.22927	0.218971	NA	0.665833	1.91897	3.77232	0.508698	0.610964	NA	3.39793	3.58802	0.947022	0.343628	NA	1.95941	3.7754	0.518994	0.603765	NA	4.25549	1.09056	1.99222	0	0	0.930333	0	0	0
chr1	2294500	2295067	-	ENSG00000272420	RP4-740C4.7	sense_intronic	n/a	NA	5.04104	-0.226135	1.32735	-0.170366	0.864722	NA	0.686325	1.26756	0.541455	0.588194	NA	0.424761	1.27733	0.332539	0.739482	NA	5.42807	0.444132	1.16786	0.380297	0.703725	NA	-0.147184	1.1989	-0.122765	0.902293	0.945092	0.773056	1.15471	0.669482	0.503188	NA	6.38323	2.18113	4.98055	2.28408	8.31442	5.582	4.68527	7.00361	3.08844
chr1	2306292	2306792	-	ENSG00000271921	RP4-740C4.9	sense_intronic	n/a	NA	7.00756	-0.70111	1.06173	-0.660349	0.50903	NA	-0.386983	1.0398	-0.372169	0.709767	NA	-1.26497	1.08815	-1.1625	0.245034	NA	12.004	0.274436	0.850738	0.322586	0.747009	NA	-0.123181	0.861564	-0.142974	0.886311	0.937458	0.416807	0.84845	0.491257	0.623245	0.753263	8.51098	11.9962	7.96888	4.56816	8.31442	7.44267	5.62232	3.00155	10.8095
chr1	2309056	2309799	-	ENSG00000271847	RP4-740C4.8	sense_intronic	n/a	NA	13.2739	-0.425298	0.780565	-0.544859	0.58585	NA	-1.2266	0.806752	-1.52042	0.128406	NA	-1.50527	0.819191	-1.83751	0.0661345	0.141621	15.7047	-0.142757	0.748777	-0.190654	0.848797	0.916193	0.0107482	0.739197	0.0145404	0.988399	0.99372	0.311519	0.735941	0.423293	0.672082	0.78954	24.4691	18.5396	14.9417	17.1306	6.23582	12.0943	10.3076	5.00258	16.9864
chr1	2316811	2319922	+	ENSG00000178642	AL513477.1	pseudogene	n/a	NA	24.2019	-8.71386	4.78612	-1.82065	0.06866	NA	-2.3227	4.57031	-0.508216	0.611302	NA	-8.87347	4.78612	-1.854	0.0637392	0.13736	15.5131	0.452183	4.99742	0.0904832	0.927903	0.962554	8.72882	4.78643	1.82366	0.0682034	0.144693	0.528716	4.99742	0.105798	0.915743	0.953588	82.982	81.7923	0	0	33.2577	0	0	0	0
chr1	2323267	2336883	+	ENSG00000157916	RER1	protein_coding	Homo sapiens RER1 retention in endoplasmic reticulum 1 homolog (S. cerevisiae) (RER1), mRNA.,	4	2205.68	-0.0870491	0.0926488	-0.939559	0.347444	0.961268	-0.544859	0.0932313	-5.84416	5.0912e-09	5.35096e-07	-0.870191	0.0938503	-9.27212	1.82484e-20	2.34095e-18	2378.98	0.255978	0.0830796	3.08112	0.00206224	0.00887378	0.323093	0.0827404	3.9049	9.42625e-05	0.000453227	0.3107	0.0831225	3.73785	0.000185601	0.000796566	2934.16	2742.77	2617.78	2728.34	1935.18	1971.38	1514.28	1635.84	2012.12
chr1	2336236	2345236	-	ENSG00000157911	PEX10	protein_coding	Homo sapiens peroxisomal biogenesis factor 10 (PEX10)	1	514.315	0.0855861	0.147112	0.581775	0.560718	0.990468	-0.221378	0.147979	-1.49601	0.134651	0.331481	-0.197788	0.147679	-1.33931	0.180469	0.306063	505.8	0.607657	0.140435	4.32696	1.5118e-05	0.000127615	0.703904	0.139391	5.04986	4.42141e-07	3.4466e-06	0.67227	0.140498	4.78492	1.71055e-06	1.10943e-05	550.022	558.369	564.794	612.134	442.743	510.753	476.96	503.26	351.31
chr1	2439972	2458039	-	ENSG00000157881	PANK4	protein_coding	Homo sapiens pantothenate kinase 4 (PANK4), mRNA.,	NA	871.117	0.0505124	0.136773	0.369314	0.711894	0.993284	-0.00298517	0.136555	-0.0218606	0.982559	0.99346	0.164116	0.135977	1.20694	0.227455	0.362964	741.551	0.305542	0.119415	2.55867	0.0105075	0.034664	0.493211	0.118161	4.17408	2.99196e-05	0.00015917	0.483264	0.118972	4.06198	4.86577e-05	0.00023489	813.862	899.715	925.386	848.536	763.887	950.801	971.724	975.503	555.148
chr1	2460184	2461684	-	ENSG00000197921	HES5	protein_coding	Homo sapiens hairy and enhancer of split 5 (Drosophila) (HES5), mRNA.	NA	1.26416	-0.00399307	2.5525	-0.00156437	0.998752	NA	-0.789237	2.62903	-0.300201	0.764024	NA	-0.774692	2.62182	-0.295479	0.767628	NA	0.478904	0.49232	4.72706	0.104149	0.917051	NA	-2.11154	4.83875	-0.436381	0.66256	NA	-1.91338	4.83875	-0.395429	0.692526	NA	0	3.27169	0.99611	2.28408	0	1.86067	0.937053	1.00052	0
chr1	2477904	2478899	+	ENSG00000272449	RP3-395M20.12	lincRNA	n/a	3	41.4691	-0.0881306	0.52549	-0.167711	0.86681	NA	0.608408	0.504014	1.20712	0.227384	0.45594	1.9499	0.486043	4.01178	6.02631e-05	0.000401359	15.5852	-0.216693	0.750335	-0.288796	0.772738	0.869686	0.547773	0.715876	0.765179	0.444165	0.60857	0.935126	0.710665	1.31585	0.188225	0.316761	25.5329	20.7207	22.9105	20.5567	23.904	46.5167	85.2718	96.0495	13.1259
chr1	2517930	2522908	+	ENSG00000157870	FAM213B	processed_transcript	Homo sapiens family with sequence similarity 213, member B (FAM213B)	3	406.882	-0.209638	0.171325	-1.22363	0.221093	0.895841	0.0509378	0.169033	0.301349	0.763148	0.884917	0.502413	0.166845	3.01126	0.00260165	0.0100126	252.214	0.289007	0.183049	1.57885	0.11437	0.232578	0.323309	0.181825	1.77814	0.0753811	0.156734	0.427409	0.182541	2.34144	0.0192095	0.047959	345.758	424.229	335.689	330.05	383.503	416.789	521.002	585.302	206.154
chr1	2730997	2731563	-	ENSG00000231630	RP11-740P5.3	lincRNA	n/a	NA	0	NA	NA	NA	NA	NA	NA	NA	NA	NA	NA	NA	NA	NA	NA	NA	2.76524	-2.36364	1.73627	-1.36133	0.173408	NA	-4.03645	2.07198	-1.94811	0.0514018	NA	-3.87028	2.09032	-1.85152	0.0640942	NA	0	0	0	0	0	0	0	0	5.40477
chr1	2976179	2985001	-	ENSG00000177133	LINC00982	antisense	Homo sapiens uncharacterized LOC440556 (FLJ42875)	NA	26.0057	0.636795	0.605695	1.05135	0.2931	NA	0.409923	0.608008	0.674207	0.50018	NA	0.807374	0.599243	1.34732	0.177876	0.302756	20.0632	0.300546	0.630665	0.476555	0.633679	0.773609	0.337616	0.625935	0.539379	0.589625	0.732777	0.631079	0.623224	1.0126	0.311249	0.465962	17.022	20.7207	27.8911	30.8351	15.5895	34.4223	29.9857	37.0191	19.3028
chr1	2985732	3355185	+	ENSG00000142611	PRDM16	protein_coding	Homo sapiens PR domain containing 16 (PRDM16)	3	325.793	0.1485	0.197643	0.751357	0.452438	0.98562	-0.0218044	0.197938	-0.110158	0.912284	0.963613	0.702726	0.194096	3.62052	0.000294017	0.00156732	229.216	0.0772585	0.210606	0.366838	0.71374	0.831518	0.251594	0.208226	1.20827	0.226942	0.374591	0.469235	0.208064	2.25524	0.0241181	0.0584006	251.074	312.992	336.685	287.794	243.197	313.522	465.715	465.24	193.8
chr1	3370990	3397677	+	ENSG00000130762	ARHGEF16	protein_coding	Homo sapiens Rho guanine nucleotide exchange factor (GEF) 16 (ARHGEF16), mRNA.	4	180.24	0.0458741	0.267042	0.171786	0.863606	0.997644	-0.200867	0.268006	-0.749487	0.453564	0.681426	0.0892704	0.265603	0.336104	0.736792	0.826577	264.2	-0.0873655	0.181369	-0.4817	0.630019	0.770787	0.426151	0.176041	2.42075	0.0154884	0.041535	0.515462	0.176791	2.91565	0.00354944	0.0110683	195.752	175.581	179.3	204.425	118.481	204.673	183.662	217.112	225.456
chr1	3406484	3528059	-	ENSG00000162591	MEGF6	protein_coding	Homo sapiens multiple EGF-like-domains 6 (MEGF6), mRNA.	3	91.9262	-0.189359	0.367796	-0.514847	0.60666	0.990468	0.373151	0.357491	1.04381	0.296575	0.533131	1.42782	0.348252	4.09995	4.13237e-05	0.000288887	34.0636	-0.209786	0.477485	-0.439357	0.660403	0.794384	0.0803035	0.468132	0.17154	0.863799	0.922668	-0.321355	0.482678	-0.665776	0.505554	0.65662	61.7046	66.5244	59.7666	52.5339	56.1223	109.779	182.725	167.086	33.2008
chr1	3541566	3546691	+	ENSG00000158109	TPRG1L	protein_coding	Homo sapiens tumor protein p63 regulated 1-like (TPRG1L), mRNA.,	NA	381.804	0.178227	0.161294	1.10498	0.26917	0.927161	-0.432075	0.164083	-2.63327	0.00845672	0.0526981	-0.471406	0.164097	-2.87272	0.00406954	0.0146691	495.078	0.0943059	0.136478	0.690999	0.489566	0.655867	-0.00448423	0.136365	-0.032884	0.973767	0.985427	0.0480779	0.13719	0.350447	0.726003	0.828294	443.635	424.229	511.004	470.521	333.616	312.592	298.92	336.173	453.229
chr1	3547331	3569325	-	ENSG00000116213	WRAP73	protein_coding	Homo sapiens WD repeat containing, antisense to TP73 (WRAP73), mRNA.	NA	1099.62	0.0305784	0.110384	0.277018	0.781766	0.997644	-0.27591	0.110935	-2.48713	0.0128777	0.0706118	-0.177033	0.110518	-1.60185	0.109188	0.208848	1134.16	0.0740836	0.106034	0.698681	0.484751	0.6511	0.209345	0.10523	1.98941	0.0466561	0.105556	0.300696	0.105542	2.84906	0.00438486	0.0133311	1160.68	1246.51	1202.3	1257.39	975.905	1019.65	1107.6	1051.54	977.492
chr1	3569084	3652765	+	ENSG00000078900	TP73	protein_coding	Homo sapiens tumor protein p73 (TP73)	1	524.721	0.289101	0.158243	1.82694	0.0677089	0.653884	-0.0805171	0.159325	-0.505362	0.613304	0.798814	0.257836	0.157739	1.63458	0.102138	0.198159	752.485	-0.527814	0.118741	-4.44508	8.78588e-06	7.93009e-05	-0.42207	0.1177	-3.58598	0.000335812	0.00143083	-0.496676	0.118971	-4.17477	2.98289e-05	0.000151049	470.231	512.565	632.53	567.594	411.564	520.056	588.469	603.311	885.611
chr1	3652548	3663900	-	ENSG00000227372	TP73-AS1	antisense	Homo sapiens TP73 antisense RNA 1 (TP73-AS1)	NA	1295.51	0.0700019	0.128052	0.54667	0.584606	0.990468	-0.338445	0.128663	-2.63047	0.00852662	0.0528903	-0.392455	0.128703	-3.04932	0.00229364	0.00900403	1208.96	0.0765258	0.116975	0.654205	0.512979	0.675829	0.376345	0.115873	3.2479	0.00116259	0.00433516	0.312222	0.116519	2.67958	0.00737154	0.0209552	1458.57	1479.89	1567.88	1516.63	1007.08	1322.93	1166.63	1103.57	1011.46
chr1	3689352	3692546	+	ENSG00000235169	SMIM1	protein_coding	Homo sapiens small integral membrane protein 1 (SMIM1), mRNA.,	NA	13.6324	0.0635345	0.838908	0.0757347	0.93963	NA	0.0641356	0.833527	0.0769448	0.938667	NA	1.39908	0.795759	1.75817	0.0787179	0.162326	7.11438	0.652439	1.06063	0.615143	0.53846	NA	0.865699	1.04703	0.826814	0.408342	0.573438	0.156649	1.09215	0.143432	0.885949	0.936982	6.38323	13.0868	8.96499	11.4204	7.27512	13.0247	29.9857	22.0114	7.72111
chr1	3696784	3713068	-	ENSG00000130764	LRRC47	protein_coding	Homo sapiens leucine rich repeat containing 47 (LRRC47), mRNA.	NA	1871.7	0.0224726	0.0955685	0.235147	0.814095	0.997644	-0.167184	0.0957032	-1.7469	0.0806544	0.240593	-0.0606424	0.0954156	-0.63556	0.525063	0.660093	2253.79	-0.207447	0.0795116	-2.60901	0.00908052	0.0307159	-0.24534	0.0793364	-3.0924	0.00198547	0.00693429	-0.273963	0.0798473	-3.43109	0.00060116	0.00229082	2010.72	1945.57	2048	1970.02	1725.24	1811.36	1868.48	1979.02	2465.35
chr1	3699379	3699673	+	ENSG00000266075	RN7SL574P	misc_RNA	n/a	NA	2.6372	-1.21524	1.74171	-0.697728	0.485347	NA	0.0585224	1.61521	0.036232	0.971097	NA	-1.38434	1.74295	-0.794253	0.427048	NA	3.91923	1.32042	1.65608	0.797316	0.425268	NA	1.08463	1.66189	0.652651	0.513982	NA	1.1697	1.66779	0.701346	0.483087	NA	4.25549	3.27169	0.99611	2.28408	4.15721	3.72133	0.937053	2.00103	2.31633
chr1	3701572	3702102	+	ENSG00000272153	RP1-286D6.5	antisense	n/a	NA	14.2696	-0.668501	0.750237	-0.891053	0.372901	NA	-0.601728	0.743641	-0.809164	0.418421	NA	-1.5389	0.78328	-1.96469	0.0494503	0.112437	25.0086	-0.19129	0.623695	-0.306704	0.759069	0.861044	0.509971	0.604566	0.843533	0.398931	0.56406	-0.172845	0.625479	-0.27634	0.782287	0.867567	17.022	27.2641	11.9533	15.9886	12.4716	16.746	8.43348	7.00361	26.2518
chr1	3728645	3773778	-	ENSG00000116198	CEP104	protein_coding	Homo sapiens centrosomal protein 104kDa (CEP104), mRNA.,	1	1233.73	0.0774359	0.119578	0.647577	0.517258	0.989794	-0.227642	0.120022	-1.89666	0.0578724	0.195278	-0.152271	0.119739	-1.27169	0.203484	0.334637	1700.44	-0.345003	0.0899395	-3.83594	0.000125084	0.000810315	-0.44448	0.0898904	-4.94469	7.62646e-07	5.70441e-06	-0.593677	0.090881	-6.53246	6.46986e-11	8.51971e-10	1233.03	1413.37	1510.1	1280.23	1138.04	1131.29	1214.42	1200.62	2073.89
chr1	3773845	3801993	+	ENSG00000169598	DFFB	nonsense_mediated_decay	Homo sapiens DNA fragmentation factor, 40kDa, beta polypeptide (caspase-activated DNase) (DFFB), mRNA.	1	554.557	-9.35084e-05	0.143974	-0.00064948	0.999482	0.999827	-0.129181	0.143999	-0.897094	0.369669	0.604322	0.0423852	0.143087	0.296219	0.767063	0.85041	439.965	0.36416	0.144429	2.52137	0.0116899	0.0378183	0.495434	0.143007	3.4644	0.000531411	0.0021575	0.525398	0.143922	3.65057	0.000261656	0.00108182	548.958	599.81	568.779	580.157	491.59	561.921	587.532	612.316	340.501
chr1	3805689	3816857	-	ENSG00000198912	C1orf174	retained_intron	Homo sapiens chromosome 1 open reading frame 174 (C1orf174), mRNA.,	NA	741.112	-0.179515	0.12736	-1.40951	0.158685	0.828403	-0.120509	0.126621	-0.95173	0.341234	0.578459	-0.0113262	0.12609	-0.0898258	0.928426	0.955857	667.064	0.145543	0.119814	1.21474	0.224465	0.382	0.167529	0.119174	1.40575	0.159798	0.287239	0.0771213	0.120537	0.639814	0.522294	0.671502	780.882	814.651	743.098	664.668	747.259	726.59	786.188	819.423	619.233
chr1	5922871	6052533	-	ENSG00000131697	NPHP4	processed_transcript	Homo sapiens nephronophthisis 4 (NPHP4), mRNA.,	NA	575.381	0.049628	0.156533	0.317044	0.75121	0.994485	-0.237063	0.157208	-1.50796	0.131566	0.326961	-0.0014327	0.156117	-0.00917711	0.992678	0.995807	518.082	-0.00184819	0.158892	-0.0116317	0.990719	0.995169	0.284245	0.157005	1.81041	0.0702319	0.148075	0.308018	0.157743	1.95266	0.0508602	0.109575	623.429	587.814	671.378	581.299	456.254	574.016	644.693	582.3	453.229
chr1	6051526	6161253	+	ENSG00000069424	KCNAB2	protein_coding	Homo sapiens potassium voltage-gated channel, shaker-related subfamily, beta member 2 (KCNAB2)	3	151.262	-0.0822418	0.261578	-0.314407	0.753212	0.994485	0.374395	0.255659	1.46443	0.143076	0.34501	0.694253	0.252992	2.74417	0.00606649	0.0203015	97.5139	0.0504677	0.288454	0.174959	0.861112	0.924251	-0.044357	0.288104	-0.153962	0.87764	0.932065	0.316104	0.285909	1.10561	0.268895	0.418273	120.218	134.139	111.564	129.051	142.384	187.927	204.278	213.11	92.6533
chr1	6161853	6240183	-	ENSG00000116254	CHD5	protein_coding	Homo sapiens chromodomain helicase DNA binding protein 5 (CHD5), mRNA.,	1	52.3114	0.108148	0.439685	0.245968	0.805707	NA	0.909088	0.423074	2.14877	0.0316529	0.130444	1.21955	0.419013	2.91053	0.00360814	0.0132767	118.139	-0.968758	0.268058	-3.61399	0.000301524	0.00171353	-1.13712	0.268796	-4.23043	2.33245e-05	0.000127409	-0.997559	0.269687	-3.69895	0.000216497	0.000914257	25.5329	42.532	37.8522	35.4033	59.2403	68.8447	80.5866	80.0413	184.534
chr1	6241329	6269449	-	ENSG00000116251	RPL22	protein_coding	Homo sapiens ribosomal protein L22 (RPL22), mRNA.,	3	14971.5	0.0717446	0.0941809	0.761774	0.446195	0.982087	0.3961	0.0940624	4.21103	2.54204e-05	0.000646694	0.544292	0.0940231	5.78891	7.08428e-09	1.26336e-07	9610.95	0.418682	0.091915	4.55509	5.23625e-06	5.05417e-05	0.287191	0.0919209	3.12433	0.00178211	0.00631732	0.428823	0.0919428	4.66402	3.10085e-06	1.91532e-05	13479.3	11869.7	12876.7	13769.6	18267.8	15241.7	18549.9	18936.8	7767.43
chr1	6265535	6281359	+	ENSG00000158286	RNF207	retained_intron	Homo sapiens ring finger protein 207 (RNF207), mRNA.	NA	134.404	-0.148875	0.263357	-0.565298	0.571871	0.990468	0.0421482	0.259876	0.162186	0.87116	0.943003	0.281475	0.257355	1.09373	0.274075	0.416984	122.292	0.00873239	0.287706	0.0303518	0.975787	0.987353	0.46733	0.281469	1.66032	0.0968495	0.192333	0.365579	0.284385	1.28551	0.198614	0.330528	136.176	128.687	124.514	114.204	122.638	150.714	156.488	170.088	103.463
chr1	6281253	6296032	-	ENSG00000116237	ICMT	protein_coding	Homo sapiens isoprenylcysteine carboxyl methyltransferase (ICMT), mRNA.,	4	6626.63	0.0107864	0.0846688	0.127395	0.898628	0.997644	-0.362288	0.0848264	-4.27094	1.94655e-05	0.000511467	-0.530005	0.0849202	-6.24122	4.34179e-10	1.03792e-08	7071.07	0.413896	0.0868425	4.76605	1.87874e-06	2.0404e-05	0.466932	0.0867435	5.38291	7.32926e-08	6.56747e-07	0.505042	0.0868336	5.8162	6.02007e-09	5.92087e-08	8036.49	7528.16	7459.87	8227.26	6362.61	5798.77	5359.94	5571.87	5540.67
chr1	6296300	6299504	+	ENSG00000225077	LINC00337	antisense	Homo sapiens chromosome 1 open reading frame 211, mRNA (cDNA clone MGC:40168 IMAGE:5141008), complete cds.	NA	14.7524	-0.0122727	0.746193	-0.0164471	0.986878	NA	-0.302442	0.75184	-0.40227	0.687486	NA	-0.129242	0.744807	-0.173525	0.862239	0.915356	11.147	-0.401305	0.90571	-0.443083	0.657705	NA	-0.591667	0.909067	-0.650851	0.515143	0.671047	0.269745	0.882801	0.305557	0.759942	0.852897	11.7026	20.7207	13.9455	18.2727	11.4323	14.8853	14.0558	16.0083	15.4422
chr1	6307406	6321035	-	ENSG00000158292	GPR153	protein_coding	Homo sapiens G protein-coupled receptor 153 (GPR153), mRNA.	3	393.791	0.0128896	0.194009	0.0664381	0.947029	0.997644	0.407024	0.19131	2.12757	0.0333729	0.134982	0.767789	0.189786	4.04556	5.21981e-05	0.000354024	198.571	0.290376	0.210099	1.38209	0.166943	0.309358	0.529015	0.206995	2.55569	0.0105976	0.0300212	0.481174	0.209028	2.30196	0.0213373	0.0525387	270.223	368.611	344.654	299.215	380.385	468.888	523.813	579.299	154.422
chr1	6324329	6454451	-	ENSG00000097021	ACOT7	protein_coding	Homo sapiens acyl-CoA thioesterase 7 (ACOT7)	NA	1185.55	0.0652068	0.117966	0.55276	0.580428	0.990468	-0.213896	0.118392	-1.80668	0.0708121	0.221417	0.18145	0.117306	1.54681	0.121909	0.227378	1066.95	-0.167521	0.103368	-1.62063	0.105096	0.218019	-0.115293	0.102777	-1.12178	0.261955	0.417313	-0.240784	0.103943	-2.31649	0.0205317	0.0508215	1093.66	1302.13	1255.1	1251.68	1018.52	1055	1326.87	1428.74	1100.26
chr1	6472478	6484730	-	ENSG00000069812	HES2	protein_coding	Homo sapiens hairy and enhancer of split 2 (Drosophila) (HES2), mRNA.	3	36.3949	0.197655	0.54589	0.362078	0.717294	NA	1.39262	0.51313	2.71396	0.00664837	0.0443357	2.04408	0.504459	4.05202	5.07771e-05	0.000345394	15.6037	0.170494	0.78469	0.217276	0.827993	0.902755	-0.0968856	0.78939	-0.122735	0.902317	0.945092	0.229223	0.785233	0.291918	0.770349	0.860021	14.8942	18.5396	18.9261	19.4147	40.5328	47.447	62.7826	77.0397	11.5817
chr1	6521211	6526255	-	ENSG00000215788	TNFRSF25	protein_coding	Homo sapiens tumor necrosis factor receptor superfamily, member 25 (TNFRSF25)	NA	78.0001	-0.33043	0.373875	-0.883797	0.376806	NA	0.24718	0.363937	0.679185	0.497021	0.714517	0.451692	0.361444	1.24969	0.211413	0.344014	66.284	0.15246	0.38576	0.39522	0.69268	0.817237	0.698943	0.375395	1.86189	0.0626188	0.134714	0.864007	0.375776	2.29926	0.0214903	0.0528928	67.0239	79.6111	62.7549	53.6759	62.3582	111.64	99.3276	104.054	41.694
chr1	6526152	6580121	-	ENSG00000171680	PLEKHG5	protein_coding	Homo sapiens pleckstrin homology domain containing, family G (with RhoGef domain) member 5 (PLEKHG5)	3	243.915	-0.151737	0.228585	-0.663812	0.50681	0.988414	0.161353	0.225375	0.71593	0.474034	0.696776	0.573222	0.222915	2.57149	0.0101262	0.0311094	199.243	0.224864	0.230005	0.977647	0.328249	0.50033	0.531207	0.226457	2.34574	0.0189896	0.0494225	0.68405	0.226768	3.01652	0.00255698	0.00832937	230.86	211.569	216.156	181.584	200.585	294.916	319.535	348.18	135.891
chr1	6581407	6614595	-	ENSG00000162408	NOL9	protein_coding	Homo sapiens nucleolar protein 9 (NOL9), mRNA.,	4	3860.35	-0.000683639	0.0809854	-0.0084415	0.993265	0.99963	-0.564232	0.0814765	-6.92508	4.35717e-12	1.18375e-09	-0.998232	0.0820643	-12.164	4.83165e-34	3.57191e-31	4466.33	-0.214043	0.073745	-2.90248	0.00370225	0.014547	-0.257282	0.0736583	-3.49291	0.000477782	0.00195769	-0.40892	0.0741004	-5.51845	3.41995e-08	3.01375e-07	5044.88	4883.54	5031.35	4892.5	3357.99	3383.62	2444.77	2596.34	5011
chr1	6607965	6608679	+	ENSG00000229519	RP11-58A11.2	processed_pseudogene	n/a	NA	8.39406	0.161531	1.09476	0.147549	0.882699	NA	-0.177148	1.10189	-0.160768	0.872276	NA	-1.41563	1.16668	-1.21338	0.224984	NA	8.62687	0.130875	1.01332	0.129154	0.897236	NA	0.639844	0.989203	0.646828	0.517743	0.673051	-0.144517	1.03182	-0.140061	0.888612	0.93841	13.8303	6.54338	16.9339	5.7102	2.07861	15.8157	3.74821	4.00206	6.17689
chr1	6640061	6649340	+	ENSG00000204859	ZBTB48	protein_coding	Homo sapiens zinc finger and BTB domain containing 48 (ZBTB48), mRNA.,	1	555.786	0.0639517	0.14552	0.439469	0.660322	0.993284	-0.463016	0.147328	-3.14276	0.00167361	0.0161408	-0.439885	0.147025	-2.9919	0.00277249	0.0106023	765.633	-0.646471	0.128892	-5.0156	5.28696e-07	6.67299e-06	-0.75458	0.128846	-5.85644	4.72884e-09	5.19177e-08	-0.823022	0.130091	-6.32651	2.50774e-10	3.04168e-09	643.643	651.067	705.246	647.537	428.193	513.544	479.771	488.252	1066.28
chr1	6650784	6674667	-	ENSG00000162413	KLHL21	protein_coding	Homo sapiens kelch-like family member 21 (KLHL21), mRNA.	NA	1594.55	0.215712	0.119103	1.81114	0.0701198	0.662948	-0.405491	0.120052	-3.37763	0.000731122	0.0085798	-0.257323	0.11966	-2.15045	0.0315193	0.0787449	2131.11	-0.0908331	0.0854754	-1.06268	0.287927	0.456504	-0.034857	0.0851159	-0.409523	0.682156	0.803746	-0.158324	0.085806	-1.84514	0.0650178	0.134576	1744.75	1726.36	2028.08	2003.14	1214.94	1414.11	1324.99	1620.84	2144.92
chr1	6673745	6684093	+	ENSG00000116273	PHF13	protein_coding	Homo sapiens PHD finger protein 13 (PHF13), mRNA.	NA	1361.21	0.328122	0.111806	2.93475	0.00333813	0.14378	0.22604	0.111756	2.02262	0.0431121	0.160614	0.293466	0.111527	2.63135	0.00850476	0.0269976	1046.55	0.00935413	0.101308	0.0923337	0.926433	0.961819	0.0158331	0.100856	0.156988	0.875254	0.930463	0.0986128	0.10126	0.973853	0.330129	0.485646	1243.67	1147.27	1408.5	1595.43	1345.9	1460.62	1455.24	1516.78	994.479
chr1	6684926	6695646	+	ENSG00000041988	THAP3	protein_coding	Homo sapiens THAP domain containing, apoptosis associated protein 3 (THAP3)	NA	474.029	-0.0465121	0.167876	-0.277062	0.781733	0.997644	-0.105411	0.167572	-0.629049	0.529317	0.739893	0.0159411	0.166883	0.0955228	0.9239	0.953204	493.805	-0.298916	0.135812	-2.20095	0.0277396	0.0764402	-0.1791	0.134411	-1.33248	0.182702	0.317888	-0.279018	0.136178	-2.04893	0.0404692	0.0903831	493.637	497.297	472.156	487.651	390.778	532.151	507.883	508.262	552.831
chr1	6694228	6761984	-	ENSG00000007923	DNAJC11	protein_coding	Homo sapiens DnaJ (Hsp40) homolog, subfamily C, member 11 (DNAJC11), mRNA.,	1	2139.61	0.0553889	0.0911376	0.607751	0.543353	0.990468	-0.411166	0.0917655	-4.48062	7.4428e-06	0.000235019	-0.493204	0.0918585	-5.36917	7.90977e-08	1.12573e-06	2835.86	-0.556793	0.075605	-7.3645	1.77814e-13	8.1599e-12	-0.734611	0.0757222	-9.70139	2.97405e-22	1.32594e-20	-0.755541	0.0761893	-9.91663	3.52467e-23	1.52668e-21	2493.72	2498.48	2632.72	2554.75	1818.78	1949.05	1801.02	1795.93	3808.05
chr1	6843952	6844903	-	ENSG00000237436	RP11-312B8.1	antisense	n/a	NA	5.31972	0.140476	1.22864	0.114335	0.908972	NA	0.159341	1.22065	0.130538	0.896141	NA	0.343918	1.2096	0.284323	0.776163	NA	4.81787	-0.554821	1.21447	-0.456843	0.647784	NA	-0.487721	1.20132	-0.405987	0.684752	NA	-0.659287	1.22877	-0.536541	0.591585	NA	5.31936	4.36225	4.98055	5.7102	6.23582	4.65167	8.43348	4.00206	6.949
chr1	6845384	7829766	+	ENSG00000171735	CAMTA1	protein_coding	Homo sapiens calmodulin binding transcription activator 1 (CAMTA1)	NA	1331.1	-0.0998301	0.1164	-0.85765	0.391086	0.973543	0.125288	0.115567	1.08412	0.278314	0.51259	0.107385	0.115526	0.929528	0.352616	0.498855	1092.28	0.0878483	0.100611	0.873147	0.382583	0.558178	0.103176	0.100167	1.03004	0.302994	0.464064	-0.0258985	0.101312	-0.25563	0.798236	0.879119	1352.18	1298.86	1227.21	1247.11	1597.41	1308.98	1401.83	1494.77	1036.17
chr1	6894393	6894678	-	ENSG00000227950	RP11-312B8.2	processed_pseudogene	n/a	NA	1.61103	-1.33222	2.27311	-0.586079	0.557822	NA	-1.45555	2.27311	-0.640333	0.521956	NA	-0.53078	2.15888	-0.245859	0.805792	NA	4.01255	0.444727	1.37984	0.322304	0.747222	NA	-0.109976	1.41276	-0.0778449	0.937951	NA	0.82963	1.36148	0.60936	0.542286	NA	3.19162	2.18113	0.99611	1.14204	1.0393	0.930333	3.74821	0	3.08844
chr1	7760764	7761030	-	ENSG00000269978	RP11-338N10.3	lincRNA	n/a	NA	3.4144	-0.343236	1.65623	-0.20724	0.835823	NA	0.721739	1.58065	0.456609	0.647952	NA	-0.16166	1.62821	-0.0992871	0.92091	NA	2.00311	0.146567	1.90515	0.0769321	0.938678	NA	-0.990338	2.03851	-0.485814	0.627099	NA	0.50801	1.88079	0.270105	0.78708	NA	3.19162	3.27169	4.98055	0	4.15721	6.51233	1.87411	4.00206	0.772111
chr1	7831329	7841492	+	ENSG00000049245	VAMP3	protein_coding	Homo sapiens vesicle-associated membrane protein 3 (VAMP3), mRNA.	1	2767.08	0.0861368	0.120731	0.71346	0.475561	0.987833	0.0121909	0.120678	0.10102	0.919535	0.966804	-0.0399228	0.120693	-0.330779	0.740811	0.829619	2752.38	0.589318	0.0970562	6.07192	1.2639e-09	2.91265e-08	0.613417	0.096876	6.33198	2.42036e-10	3.24581e-09	0.513498	0.0972703	5.27908	1.29835e-07	1.03208e-06	2885.22	2705.69	2789.11	3148.61	3238.47	2429.1	2651.86	2863.48	2059.99
chr1	7836443	7836835	+	ENSG00000269925	RP3-467L1.6	sense_intronic	n/a	NA	9.84337	0.0407429	0.929559	0.0438304	0.96504	NA	-0.730971	0.953645	-0.766502	0.443378	NA	-1.50527	0.99652	-1.51052	0.13091	0.240144	16.1983	-0.591221	0.707932	-0.835138	0.40364	0.578131	-0.603163	0.704171	-0.856557	0.39169	0.556974	-1.01912	0.729473	-1.39706	0.162396	0.281952	10.6387	16.3585	12.9494	14.8465	3.11791	13.0247	5.62232	4.00206	21.6191
chr1	7844380	7905237	+	ENSG00000049246	PER3	protein_coding	Homo sapiens period circadian clock 3 (PER3), mRNA.,	NA	130.112	0.428799	0.280877	1.52664	0.12685	0.777819	0.394093	0.28003	1.40733	0.159331	0.368133	0.544317	0.278399	1.95517	0.0505632	0.114328	143.644	-0.189528	0.232882	-0.813836	0.415739	0.589688	-0.274046	0.232479	-1.1788	0.238479	0.388458	-0.361318	0.236017	-1.5309	0.125795	0.230284	112.77	94.879	152.405	126.767	138.227	135.829	129.313	178.092	164.46
chr1	7979907	8000926	-	ENSG00000049249	TNFRSF9	protein_coding	Homo sapiens tumor necrosis factor receptor superfamily, member 9 (TNFRSF9), mRNA.	3	85.5879	-1.24821	0.447585	-2.78877	0.0052908	0.190791	1.84834	0.377059	4.90199	9.48692e-07	4.22917e-05	1.85346	0.376789	4.91909	8.69491e-07	9.45066e-06	9.04692	-1.24514	0.899404	-1.38441	0.166234	NA	-2.12112	0.950611	-2.23133	0.0256594	0.0637962	-2.28185	0.984468	-2.31785	0.0204574	0.0506542	34.0439	46.8942	16.9339	17.1306	190.192	103.267	142.432	154.079	17.7585
chr1	8014351	8045565	+	ENSG00000116288	PARK7	protein_coding	Homo sapiens parkinson protein 7 (PARK7)	NA	3624.44	0.0214666	0.104105	0.206202	0.836633	0.997644	-0.117283	0.104119	-1.12644	0.259979	0.493791	-0.258192	0.104219	-2.4774	0.0132345	0.0387411	3372.74	0.442123	0.0993015	4.45233	8.4945e-06	7.72099e-05	0.425037	0.0991958	4.28483	1.82881e-05	0.000102485	0.429152	0.099402	4.31733	1.57926e-05	8.4792e-05	3953.35	3893.31	3825.06	4142.18	4008.59	3260.82	3152.25	3501.81	2662.24
chr1	8064464	8086368	-	ENSG00000116285	ERRFI1	protein_coding	Homo sapiens ERBB receptor feedback inhibitor 1 (ERRFI1), mRNA.	NA	1130.46	0.0113661	0.112181	0.101319	0.919297	0.997644	0.0698605	0.111673	0.625581	0.53159	0.741271	-0.0697347	0.11195	-0.622908	0.533345	0.666794	1163.27	-0.160718	0.103133	-1.55836	0.119147	0.239957	-0.128166	0.102647	-1.2486	0.21181	0.35536	-0.177299	0.103457	-1.71375	0.0865755	0.170471	1161.75	1140.73	1111.66	1210.56	1276.26	1151.75	1144.14	1080.56	1218.39
chr1	8412457	8877702	-	ENSG00000142599	RERE	protein_coding	Homo sapiens arginine-glutamic acid dipeptide (RE) repeats (RERE)	NA	1037.25	0.256456	0.12785	2.00591	0.0448658	0.562348	-0.231168	0.128835	-1.7943	0.0727659	0.225528	-0.0448769	0.128201	-0.350052	0.7263	0.819136	1391.37	-0.0640379	0.109639	-0.584082	0.559165	0.714274	0.0331508	0.109117	0.303811	0.761272	0.857936	-0.160708	0.110117	-1.45943	0.144447	0.25735	1028.76	1081.84	1363.67	1155.75	831.442	972.198	1019.51	1055.54	1358.14
chr1	8846270	8846972	-	ENSG00000224315	RP4-633I8.2	processed_pseudogene	n/a	NA	5.24518	-0.54997	1.3331	-0.412551	0.679936	NA	0.146857	1.29161	0.113701	0.909475	NA	-0.958956	1.35067	-0.709984	0.477714	NA	11.6296	0.251218	0.801995	0.313242	0.754097	NA	-0.0039672	0.806886	-0.00491668	0.996077	0.998271	-0.480933	0.838536	-0.573539	0.56628	0.708268	5.31936	7.63395	0.99611	7.99429	3.11791	11.164	3.74821	3.00155	13.898
chr1	8865919	8867110	-	ENSG00000228423	RP4-633I8.4	lincRNA	n/a	NA	2.18961	-0.805387	2.01449	-0.399796	0.689307	NA	0.332932	1.90667	0.174614	0.861383	NA	-0.912333	2.00794	-0.454363	0.649568	NA	3.42826	-0.231121	1.49386	-0.154714	0.877047	NA	0.655751	1.42192	0.461173	0.644675	NA	-0.167133	1.49509	-0.111788	0.910992	NA	4.25549	1.09056	2.98833	0	2.07861	4.65167	1.87411	1.00052	2.31633
chr1	8921061	8939308	-	ENSG00000074800	ENO1	protein_coding	Homo sapiens enolase 1, (alpha) (ENO1)	NA	68221.1	-0.0148593	0.0743701	-0.199802	0.841636	0.997644	-0.181009	0.0743731	-2.4338	0.0149414	0.0783186	-0.213188	0.0743727	-2.86649	0.00415057	0.0149017	60052.7	0.00556259	0.0739322	0.075239	0.940025	0.96958	-0.038295	0.0739259	-0.518019	0.604445	0.745296	0.0336683	0.0739366	0.455368	0.648845	0.772432	74323.2	74910.8	69735.7	78017.4	67744.9	64448.8	64714.8	65843	58008.7
chr1	8935847	8938066	-	ENSG00000236269	ENO1-IT1	sense_intronic	n/a	NA	21.207	-0.00880245	0.631361	-0.013942	0.988876	NA	-0.151268	0.631818	-0.239416	0.810783	NA	-0.920366	0.654765	-1.40564	0.15983	0.279424	26.0288	-0.00756759	0.575596	-0.0131474	0.98951	0.994584	0.0980907	0.570049	0.172074	0.863379	0.92255	-0.0461072	0.578765	-0.0796647	0.936504	0.964205	22.3413	28.3547	31.8755	18.2727	18.7074	26.9797	12.1817	15.0077	25.4797
chr1	8938894	8939953	+	ENSG00000230679	ENO1-AS1	antisense	Homo sapiens ENO1 antisense RNA 1 (ENO1-AS1), non-coding RNA.	NA	6.42234	0.434178	1.23792	0.350732	0.72579	NA	1.26589	1.19984	1.05505	0.291402	NA	0.44279	1.22932	0.360192	0.718704	NA	6.08798	0.990513	1.14232	0.867108	0.385883	NA	0.501466	1.16246	0.431381	0.666191	0.793188	1.25899	1.1336	1.11061	0.266735	NA	6.38323	2.18113	6.97277	4.56816	11.4323	9.30333	1.87411	10.0052	4.63266
chr1	9160364	9189229	-	ENSG00000180758	GPR157	protein_coding	Homo sapiens G protein-coupled receptor 157 (GPR157), mRNA.,	3	406.652	0.378792	0.165045	2.29509	0.0217282	0.408308	0.880372	0.161699	5.4445	5.1951e-08	3.81655e-06	0.927087	0.161346	5.74594	9.14094e-09	1.6003e-07	377.008	0.196238	0.151311	1.29692	0.194659	0.346009	0.310824	0.149856	2.07415	0.0380649	0.0888733	0.122058	0.152374	0.801043	0.423107	0.578566	257.457	292.271	339.674	375.731	516.533	499.589	525.687	534.276	332.008
chr1	9242066	9262678	-	ENSG00000228526	RP3-510D11.1	lincRNA	n/a	NA	2.37501	-1.44424	1.7991	-0.802758	0.422114	NA	-1.13264	1.74752	-0.648141	0.516894	NA	-1.18649	1.74927	-0.678279	0.497595	NA	4.28488	-0.76019	1.37458	-0.553034	0.58024	NA	-0.606121	1.35275	-0.448067	0.654105	NA	-0.286678	1.3441	-0.213286	0.831104	NA	5.31936	3.27169	1.99222	1.14204	2.07861	1.86067	2.81116	1.00052	6.17689
chr1	9242263	9252148	+	ENSG00000234546	RP3-510D11.2	lincRNA	n/a	NA	14.2974	-0.328651	0.80528	-0.408121	0.683185	NA	0.0296767	0.786729	0.0377216	0.96991	NA	0.622023	0.769799	0.808033	0.419072	0.564688	14.4535	-0.0628889	0.717501	-0.0876499	0.930155	NA	-1.05702	0.74937	-1.41054	0.15838	0.285277	-1.73281	0.804366	-2.15426	0.0312197	0.0727304	19.1497	7.63395	9.9611	11.4204	13.5109	13.955	16.867	25.0129	16.2143
chr1	9294834	9331396	+	ENSG00000049239	H6PD	protein_coding	Homo sapiens hexose-6-phosphate dehydrogenase (glucose 1-dehydrogenase) (H6PD), mRNA.	3	1294.29	0.014037	0.128566	0.109181	0.913059	0.997644	0.806857	0.126116	6.39772	1.57717e-10	2.67173e-08	1.38587	0.125144	11.0742	1.67392e-28	6.98067e-26	595.65	0.559238	0.134398	4.16106	3.16771e-05	0.000244516	0.579611	0.133788	4.33232	1.47549e-05	8.4391e-05	0.634454	0.134404	4.72049	2.35272e-06	1.4876e-05	755.349	904.077	839.721	835.974	1332.39	1579.71	2132.73	2265.17	433.154
chr1	9352939	9429591	+	ENSG00000171621	SPSB1	protein_coding	Homo sapiens splA/ryanodine receptor domain and SOCS box containing 1 (SPSB1), mRNA.,	1	123.421	0.073006	0.270213	0.27018	0.787022	0.997644	0.100313	0.268508	0.373595	0.708705	0.856683	0.369989	0.265519	1.39346	0.163481	0.284583	223.167	-0.404371	0.192287	-2.10296	0.0354694	0.0932731	-0.519797	0.192248	-2.70379	0.00685543	0.0206782	-0.519186	0.194227	-2.67309	0.00751561	0.0213055	115.962	112.328	112.56	127.909	113.284	132.107	146.18	153.079	291.086
chr1	9599541	9645237	+	ENSG00000171612	SLC25A33	protein_coding	Homo sapiens solute carrier family 25 (pyrimidine nucleotide carrier), member 33 (SLC25A33), nuclear gene encoding mitochondrial protein, mRNA.	NA	927.784	0.0462716	0.147347	0.314031	0.753498	0.994485	0.0793137	0.146956	0.539711	0.589396	0.782578	-0.246054	0.147707	-1.66582	0.0957483	0.188666	868.442	0.446278	0.120465	3.70464	0.000211692	0.00126343	0.371756	0.120321	3.0897	0.00200357	0.006992	0.21667	0.12159	1.78197	0.0747546	0.151013	1046.85	880.085	922.398	1068.95	1164.02	882.886	796.495	851.439	719.607
chr1	9636485	9637043	+	ENSG00000231181	RP13-15M17.1	processed_pseudogene	n/a	NA	6.71741	0.368701	1.06842	0.345088	0.730028	NA	-0.814851	1.11794	-0.728887	0.466071	NA	-1.60759	1.18027	-1.36206	0.17318	NA	10.9344	1.11044	0.928885	1.19546	0.231908	NA	0.937388	0.930398	1.00751	0.313688	0.475476	0.0425759	0.975468	0.0436467	0.965186	0.980153	8.51098	8.72451	11.9533	10.2784	5.19651	4.65167	4.68527	1.00052	7.72111
chr1	9648932	9674935	+	ENSG00000188807	TMEM201	protein_coding	Homo sapiens transmembrane protein 201 (TMEM201)	4	971.187	0.335092	0.153076	2.18906	0.0285926	0.466034	-0.523055	0.154845	-3.37792	0.000730368	0.0085798	-0.431769	0.154468	-2.79519	0.00518687	0.0178349	1243.43	0.0998641	0.121748	0.820253	0.412072	0.586102	0.290647	0.121001	2.40202	0.016305	0.0434685	0.179472	0.12174	1.47423	0.140421	0.251673	950.038	1195.26	1408.5	1297.36	635.014	861.489	777.754	835.431	1039.26
chr1	9711790	9789172	+	ENSG00000171608	PIK3CD	protein_coding	Homo sapiens phosphatidylinositol-4,5-bisphosphate 3-kinase, catalytic subunit delta (PIK3CD), mRNA.,	3	220.792	0.0945003	0.232581	0.406311	0.684514	0.993284	1.11277	0.221887	5.015	5.30327e-07	2.65145e-05	1.79915	0.218275	8.24259	1.68527e-16	1.2128e-14	116.204	0.193147	0.273861	0.705274	0.480639	0.647898	0.430539	0.269698	1.59638	0.110405	0.213913	0.446144	0.27168	1.64217	0.100555	0.192097	103.196	130.868	127.502	122.198	234.882	272.588	407.618	418.216	102.691
chr1	9732484	9747613	-	ENSG00000231789	RP11-558F24.4	antisense	Homo sapiens, clone IMAGE:5190399, mRNA.	3	103.816	0.310106	0.317718	0.976044	0.329043	0.95569	0.684201	0.311657	2.19536	0.0281375	0.120545	1.22907	0.306683	4.00763	6.13311e-05	0.000407	58.7151	0.562207	0.388421	1.44742	0.14778	0.281754	0.933664	0.380814	2.45176	0.014216	0.0385953	0.879164	0.384389	2.28718	0.0221856	0.0543758	56.3852	80.7017	88.6538	81.0849	99.7731	120.943	152.74	173.089	35.5171
chr1	9789084	9884584	-	ENSG00000171603	CLSTN1	protein_coding	Homo sapiens calsyntenin 1 (CLSTN1)	NA	3071.38	0.0990438	0.0875969	1.13068	0.258191	0.920478	-0.151271	0.0877704	-1.72349	0.0848	0.248928	0.0686493	0.0874319	0.785175	0.432351	0.577273	3277.87	0.00512447	0.077745	0.0659138	0.947446	0.972614	0.10477	0.0774211	1.35325	0.175977	0.309479	0.127516	0.0776729	1.6417	0.100651	0.192257	3038.42	3202.99	3403.71	3281.08	2728.17	2912.87	3277.81	3360.73	3003.51
chr1	9908334	9970394	-	ENSG00000178585	CTNNBIP1	protein_coding	Homo sapiens catenin, beta interacting protein 1 (CTNNBIP1)	3	455.72	-0.0692552	0.162929	-0.425065	0.67079	0.993284	0.507218	0.158967	3.19071	0.00141925	0.0142509	0.943152	0.157161	6.0012	1.95868e-09	4.00703e-08	288.475	0.445052	0.178909	2.48759	0.0128612	0.0409484	0.408397	0.17834	2.28998	0.0220222	0.0561376	0.47221	0.179265	2.63415	0.00843476	0.023546	330.864	371.882	308.794	362.027	481.197	520.987	670.93	699.361	222.368
chr1	9982173	10003465	-	ENSG00000162441	LZIC	protein_coding	Homo sapiens leucine zipper and CTNNBIP1 domain containing (LZIC), mRNA.,	NA	906.491	-0.0735863	0.125359	-0.587006	0.5572	0.990468	-0.0824013	0.125001	-0.659205	0.509764	0.724805	-0.314705	0.125624	-2.50514	0.0122404	0.0363547	926.452	0.174518	0.114171	1.52857	0.126371	0.251175	0.113509	0.113974	0.995928	0.319285	0.481411	0.0564202	0.114896	0.491054	0.623389	0.753279	1064.94	936.794	924.39	978.729	1012.28	887.538	788.062	844.435	830.791
chr1	10002981	10010032	+	ENSG00000228150	RP11-84A14.4	sense_intronic	n/a	NA	3.37353	-0.675112	1.52417	-0.442936	0.657812	NA	-0.531035	1.5011	-0.353763	0.723516	NA	-0.179121	1.47387	-0.121531	0.903271	NA	5.60931	0.353405	1.1421	0.309433	0.756992	NA	0.320033	1.13807	0.281206	0.778552	0.867747	-0.971679	1.25133	-0.776517	0.437444	NA	5.31936	3.27169	1.99222	3.42612	4.15721	1.86067	4.68527	3.00155	4.63266
chr1	10003486	10045559	+	ENSG00000173614	NMNAT1	protein_coding	Homo sapiens nicotinamide nucleotide adenylyltransferase 1 (NMNAT1), mRNA.	2	218.051	-0.448035	0.216565	-2.06883	0.038562	0.522373	0.0372352	0.21162	0.175953	0.860331	0.937095	-0.226037	0.21323	-1.06006	0.289118	0.43376	259.54	-0.7567	0.181829	-4.1616	3.16021e-05	0.000244056	-1.05476	0.183471	-5.74893	8.98117e-09	9.51875e-08	-1.32166	0.188715	-7.00348	2.49687e-12	3.98238e-11	269.16	223.566	175.315	186.153	279.572	228.862	222.082	205.106	396.865
chr1	10007376	10007694	+	ENSG00000202415	RN7SKP269	misc_RNA	n/a	NA	3.75583	0.00464702	1.4325	0.003244	0.997412	NA	0.296704	1.40987	0.210447	0.833318	NA	-1.59767	1.57891	-1.01188	0.311595	NA	5.39962	-1.29837	1.27107	-1.02149	0.307025	NA	-0.397172	1.18603	-0.334874	0.73772	0.842561	0.0267487	1.17346	0.0227947	0.981814	NA	4.25549	4.36225	2.98833	5.7102	3.11791	7.44267	1.87411	1.00052	6.949
chr1	10043199	10044626	+	ENSG00000241326	RP11-807G9.2	sense_intronic	n/a	NA	4.74325	-1.67434	1.61791	-1.03488	0.300726	NA	-0.564643	1.53851	-0.367006	0.713614	NA	-1.31977	1.57692	-0.836931	0.402632	NA	5.84666	-3.28738	1.49623	-2.1971	0.028013	NA	-1.15425	1.19381	-0.966863	0.333612	0.497475	-0.658552	1.17672	-0.559651	0.575718	NA	4.25549	11.9962	4.98055	0	8.31442	2.791	6.55937	0	10.8095
chr1	10057264	10076078	+	ENSG00000162444	RBP7	nonsense_mediated_decay	Homo sapiens retinol binding protein 7, cellular (RBP7), mRNA.,	3	156.289	0.121972	0.268107	0.454937	0.649155	0.992999	1.02218	0.256631	3.98307	6.80318e-05	0.00142176	1.71998	0.252054	6.82387	8.86206e-12	3.06014e-10	57.1442	-0.254765	0.374398	-0.680466	0.49621	0.66203	-0.370045	0.37431	-0.988605	0.322856	0.485393	0.0364966	0.370406	0.0985314	0.92151	0.956664	94.6846	77.43	92.6382	94.7894	195.389	156.296	281.116	294.152	62.541
chr1	10092890	10241297	+	ENSG00000130939	UBE4B	protein_coding	Homo sapiens ubiquitination factor E4B (UBE4B)	NA	1624.06	0.0507846	0.0967629	0.524835	0.599698	0.990468	-0.286855	0.097248	-2.94973	0.00318051	0.0259468	-0.340933	0.097289	-3.50433	0.000457755	0.0022966	1706.71	0.0594181	0.0882303	0.673444	0.500665	0.665513	0.100815	0.0878358	1.14776	0.251067	0.404066	0.0675514	0.0884125	0.764048	0.444838	0.598853	1758.58	1881.22	1880.66	1890.08	1521.54	1474.58	1480.54	1433.74	1611.4
chr1	10270863	10441661	+	ENSG00000054523	KIF1B	protein_coding	Homo sapiens kinesin family member 1B (KIF1B)	NA	4440.08	0.0147348	0.0827689	0.178024	0.858704	0.997644	0.00349798	0.0826576	0.0423189	0.966244	0.986454	0.0335459	0.0825949	0.40615	0.684632	0.788811	4718.72	-0.220612	0.0695387	-3.17251	0.00151126	0.00681313	-0.309094	0.0695038	-4.44716	8.70136e-06	5.24744e-05	-0.373059	0.0698353	-5.34198	9.19367e-08	7.5323e-07	4340.6	4645.8	4634.9	4443.68	4667.51	4380.01	4614.05	4714.43	5340.69
chr1	10366523	10366813	+	ENSG00000264501	RN7SL731P	misc_RNA	n/a	1	7.69611	-2.41986	1.67016	-1.44888	0.147371	NA	0.057553	1.39459	0.0412689	0.967082	NA	1.64832	1.35348	1.21784	0.223286	NA	16.1255	-2.45625	0.849218	-2.89237	0.0038235	0.0149457	-0.986667	0.771675	-1.2786	0.201037	0.341876	-1.93291	0.819161	-2.35962	0.0182938	0.0459899	10.6387	1.09056	0	2.28408	0	12.0943	25.3004	12.0062	22.3912
chr1	10458649	10480201	+	ENSG00000142657	PGD	protein_coding	Homo sapiens phosphogluconate dehydrogenase (PGD), mRNA.,	NA	5354.1	0.1936	0.1076	1.79926	0.0719773	0.668764	-0.07021	0.107686	-0.651987	0.51441	0.728317	0.0258512	0.107603	0.240245	0.81014	0.880338	5140.6	0.176305	0.0847793	2.07957	0.0375647	0.0975074	0.211176	0.0846513	2.49466	0.0126078	0.0347882	0.205093	0.0848223	2.41792	0.0156097	0.0400539	4655.5	5974.11	6295.42	5862.1	5164.29	5004.26	5301.85	5674.93	4470.52
chr1	10490159	10512210	+	ENSG00000175279	APITD1	protein_coding	Homo sapiens APITD1-CORT readthrough (APITD1-CORT)	1	259.29	-0.0988162	0.196024	-0.504101	0.61419	0.990736	-0.224642	0.196039	-1.1459	0.251835	0.485042	-0.456154	0.197489	-2.30976	0.0209012	0.0564398	426.781	-0.318691	0.148578	-2.14494	0.0319577	0.0857861	-0.531205	0.149166	-3.56117	0.00036921	0.0015589	-0.57009	0.150812	-3.78015	0.000156734	0.00068331	305.331	296.633	277.915	284.368	281.651	236.305	243.634	201.104	531.984
chr1	10490159	10512210	+	ENSG00000251503	APITD1-CORT	protein_coding	Homo sapiens APITD1-CORT readthrough (APITD1-CORT)	NA	21.5834	0.375278	0.645953	0.580967	0.561262	NA	0.182151	0.647734	0.281214	0.778547	NA	0.459983	0.640269	0.718421	0.472498	0.61404	40.1968	-0.484191	0.449642	-1.07684	0.281553	0.449071	-0.762858	0.453475	-1.68225	0.0925205	0.185062	-0.481303	0.451371	-1.06631	0.286282	0.439366	15.9581	20.7207	26.895	20.5567	28.0612	13.955	28.1116	23.0119	55.592
chr1	10509776	10511959	+	ENSG00000241563	CORT	protein_coding	Homo sapiens cortistatin (CORT), mRNA.	NA	8.95311	0.0436992	1.09452	0.0399256	0.968152	NA	-1.01545	1.14544	-0.886513	0.375341	NA	0.79037	1.0675	0.740391	0.459063	NA	17.232	-1.18397	0.679094	-1.74345	0.0812542	0.178667	-1.1506	0.672662	-1.71052	0.0871703	0.176469	-1.2457	0.685454	-1.81734	0.0691653	0.141533	8.51098	8.72451	11.9533	5.7102	0	8.373	11.2446	19.0098	23.1633
chr1	10516579	10532583	-	ENSG00000160049	DFFA	protein_coding	Homo sapiens DNA fragmentation factor, 45kDa, alpha polypeptide (DFFA)	NA	2963.71	-0.111386	0.0869467	-1.28108	0.200165	0.879364	0.00249237	0.0866041	0.0287788	0.977041	0.990934	0.0221351	0.0865298	0.255809	0.798098	0.872202	2679.94	0.14437	0.0851675	1.69513	0.0900513	0.193535	0.167335	0.0849471	1.96987	0.0488534	0.109563	-0.0169324	0.0855905	-0.197831	0.843178	0.908395	3035.23	3104.83	2814.01	2871.09	3241.58	2937.06	3143.81	3179.64	2459.94
chr1	10532345	10690815	+	ENSG00000142655	PEX14	protein_coding	Homo sapiens peroxisomal biogenesis factor 14 (PEX14), mRNA.,	NA	424.033	-0.0571674	0.164362	-0.347814	0.72798	0.993667	-0.161779	0.164257	-0.984913	0.324667	0.562492	0.0800718	0.162872	0.491623	0.622986	0.740316	457.55	-0.404057	0.151788	-2.66199	0.007768	0.0269714	-0.343943	0.150686	-2.28251	0.0224594	0.0570718	-0.0852573	0.150328	-0.567141	0.570618	0.712024	429.804	455.856	415.378	436.26	355.442	438.187	490.079	459.237	499.556
chr1	10696661	10856707	-	ENSG00000130940	CASZ1	protein_coding	Homo sapiens castor zinc finger 1 (CASZ1)	3	409.196	0.110605	0.196759	0.562137	0.574022	0.990468	-0.0574806	0.19696	-0.291839	0.77041	0.888873	0.139616	0.195956	0.712484	0.476165	0.617233	362.505	-0.544636	0.161216	-3.3783	0.000729346	0.00367404	-0.447295	0.159703	-2.8008	0.00509766	0.0159703	-0.641269	0.162589	-3.94412	8.00944e-05	0.000370088	374.483	432.954	479.129	391.72	313.869	463.306	448.848	453.234	457.862
chr1	11072414	11085796	+	ENSG00000120948	TARDBP	protein_coding	Homo sapiens TAR DNA binding protein (TARDBP), mRNA.,	NA	5353.38	0.111194	0.0776167	1.4326	0.151971	0.814816	-0.215411	0.0777843	-2.76934	0.00561703	0.039492	-0.455067	0.0779763	-5.83597	5.34795e-09	9.80598e-08	5403.82	-0.174845	0.0704073	-2.48334	0.0130157	0.0413739	-0.144026	0.070253	-2.05011	0.0403537	0.0933179	-0.0597606	0.0703658	-0.849284	0.395723	0.551852	5874.7	6038.45	6440.85	6428.55	5348.25	4957.75	4462.25	4351.24	5721.34
chr1	11086580	11107290	-	ENSG00000009724	MASP2	protein_coding	Homo sapiens mannan-binding lectin serine peptidase 2 (MASP2)	NA	75.3596	0.274801	0.330549	0.831349	0.405777	NA	-0.115122	0.33406	-0.344616	0.730383	0.867672	-0.455318	0.338872	-1.34363	0.179069	0.304196	119.755	-0.076489	0.306382	-0.249652	0.802856	0.887726	-0.205952	0.306494	-0.671961	0.501609	0.659616	-0.110799	0.307596	-0.36021	0.71869	0.823086	78.7265	80.7017	93.6343	99.3576	67.5547	80.0087	61.8455	56.0289	122.766
chr1	11089716	11090585	+	ENSG00000271895	RP4-635E18.8	antisense	n/a	NA	63.8834	-0.00272037	0.352636	-0.00771438	0.993845	NA	-0.801741	0.363746	-2.20412	0.0275156	0.118374	-0.847728	0.363928	-2.32938	0.0198387	0.0540473	109.533	-0.0366803	0.294387	-0.124599	0.900841	0.948449	0.11701	0.291193	0.401831	0.687808	0.808473	0.051517	0.294239	0.175086	0.861012	0.92002	85.1098	81.7923	87.6577	78.8008	46.7686	49.3077	43.1044	51.0263	99.6023
chr1	11114641	11120081	-	ENSG00000116649	SRM	retained_intron	Homo sapiens spermidine synthase (SRM), mRNA.	1	2173.39	0.355075	0.136435	2.60252	0.00925424	0.261834	-0.393989	0.137172	-2.87222	0.00407598	0.0315199	-0.397949	0.137124	-2.90211	0.00370662	0.0135806	1997.97	0.372946	0.0913533	4.08245	4.45626e-05	0.00032956	0.604632	0.0906772	6.66796	2.59389e-11	3.97417e-10	0.496378	0.0912533	5.43956	5.34129e-08	4.55886e-07	1951.14	2722.05	3243.33	2732.9	1707.57	1862.53	1807.58	1789.92	1472.42
chr1	11126675	11159938	-	ENSG00000171824	EXOSC10	protein_coding	Homo sapiens exosome component 10 (EXOSC10)	NA	3700.14	0.0971531	0.0796707	1.21943	0.22268	0.895841	-0.131324	0.0797951	-1.64576	0.0998135	0.276103	-0.215333	0.0798535	-2.6966	0.00700509	0.0229191	4586.61	-0.174821	0.0702005	-2.49031	0.012763	0.0406766	-0.263869	0.0701659	-3.76065	0.000169473	0.000773353	-0.335819	0.0705117	-4.7626	1.9111e-06	1.22397e-05	3982.07	3881.32	4175.69	4236.97	3700.96	3509.22	3434.3	3434.77	5086.67
chr1	11159732	11162157	+	ENSG00000230337	RP4-635E18.6	antisense	n/a	NA	21.4879	0.180466	0.595429	0.303086	0.761825	NA	-0.966015	0.624493	-1.54688	0.121892	NA	-1.19986	0.632614	-1.89667	0.0578717	0.127572	45.7895	-0.329103	0.429734	-0.765829	0.443778	0.615237	-0.315143	0.427045	-0.737964	0.460537	0.62349	-0.380432	0.432542	-0.879526	0.379116	0.534833	30.8523	26.1735	34.8639	29.6931	12.4716	16.746	12.1817	13.0067	61.7689
chr1	11166592	11322564	-	ENSG00000198793	MTOR	protein_coding	Homo sapiens mechanistic target of rapamycin (serine/threonine kinase) (MTOR), mRNA.	1	5085.2	-0.528321	0.0792683	-6.66497	2.64713e-11	3.01629e-08	-0.70682	0.0793245	-8.91049	5.08066e-19	6.09637e-16	-0.523127	0.0791086	-6.61277	3.77196e-11	1.15098e-09	5970.11	-0.493784	0.0670809	-7.36103	1.82501e-13	8.32689e-12	-0.489817	0.0669529	-7.31584	2.55771e-13	4.99767e-12	-0.413337	0.0670767	-6.16216	7.17596e-10	8.10926e-09	6734.31	7103.93	4760.41	4836.54	4198.78	4313.03	4764.92	5001.58	7260.16
chr1	11293020	11293169	+	ENSG00000238173	RPL39P6	processed_pseudogene	n/a	NA	0.139381	1.49659	4.9862	0.300147	0.764065	NA	-0.137415	4.99742	-0.0274971	0.978063	NA	-0.17407	4.99742	-0.0348319	0.972214	NA	0.274883	0.452251	4.99742	0.0904968	0.927892	NA	1.86258	4.983	0.373788	0.708562	NA	1.95792	4.99506	0.391972	0.695079	NA	0	0	0	1.14204	0	0	0	0	0
chr1	11333263	11356106	+	ENSG00000120942	UBIAD1	protein_coding	Homo sapiens UbiA prenyltransferase domain containing 1 (UBIAD1), mRNA.	NA	783.738	0.0974663	0.124688	0.781685	0.4344	0.981741	-0.259323	0.125543	-2.06561	0.038865	0.14983	-0.21928	0.125244	-1.75082	0.0799769	0.164274	850.067	0.0239186	0.11658	0.205168	0.837441	0.90872	0.146604	0.115668	1.26745	0.204995	0.34706	0.107382	0.116552	0.921318	0.356884	0.512885	848.97	851.73	908.452	911.349	714.001	712.635	689.671	792.409	811.488
chr1	11669588	11673412	+	ENSG00000235643	RP1-69M21.2	lincRNA	n/a	2	2.75328	-1.20938	1.68019	-0.719784	0.471658	NA	-0.968913	1.64455	-0.589165	0.55575	NA	-1.35452	1.67853	-0.806964	0.419687	NA	21.779	-2.10449	0.608581	-3.45802	0.000544153	0.00286308	-3.01575	0.654739	-4.60603	4.10431e-06	2.64403e-05	-3.7288	0.741949	-5.02568	5.01659e-07	3.57836e-06	6.38323	3.27169	2.98833	1.14204	3.11791	1.86067	2.81116	1.00052	68.7179
chr1	11708424	11715842	-	ENSG00000116661	FBXO2	protein_coding	Homo sapiens F-box protein 2 (FBXO2), mRNA.,	3	13.5987	-0.210953	1.01045	-0.208771	0.834627	NA	1.71067	0.891565	1.91873	0.0550184	NA	2.96077	0.867257	3.41395	0.000640281	0.00307093	7.54742	-0.550059	0.993353	-0.553739	0.579757	NA	-0.949491	1.01348	-0.936861	0.34883	0.513705	0.319611	0.952156	0.335671	0.737119	0.835979	5.31936	3.27169	3.98444	3.42612	11.4323	16.746	30.9228	37.0191	9.26533
chr1	11714432	11723384	+	ENSG00000132879	FBXO44	protein_coding	Homo sapiens F-box protein 44 (FBXO44)	3	384.413	0.0149867	0.190416	0.0787047	0.937267	0.997644	0.366619	0.18801	1.95	0.0511766	0.180193	0.414469	0.187654	2.20869	0.0271964	0.069657	238.545	0.330685	0.194035	1.70425	0.0883345	0.190631	0.294505	0.193356	1.52313	0.127727	0.240976	0.59194	0.192572	3.07386	0.0021131	0.00704868	310.651	367.52	342.662	342.612	371.031	505.171	488.205	428.221	186.079
chr1	11724181	11734411	+	ENSG00000116663	FBXO6	protein_coding	Homo sapiens F-box protein 6 (FBXO6), mRNA.	3	86.2725	-0.269214	0.33631	-0.800492	0.423426	0.980483	-0.0390853	0.331131	-0.118036	0.906039	0.960811	0.465461	0.325194	1.43133	0.152335	0.269244	49.4767	0.666649	0.411214	1.62117	0.10498	0.217893	0.586691	0.410495	1.42923	0.15294	0.277449	0.984188	0.407101	2.41755	0.0156254	0.0400704	69.1517	99.2413	66.7394	73.0906	89.38	75.357	107.761	128.066	30.8844
chr1	11734537	11751707	-	ENSG00000116670	MAD2L2	protein_coding	Homo sapiens MAD2 mitotic arrest deficient-like 2 (yeast) (MAD2L2)	NA	1438.23	-0.0514856	0.105205	-0.489386	0.624568	0.992019	-0.141971	0.105121	-1.35055	0.17684	0.390987	0.0454394	0.104607	0.434383	0.66401	0.772715	1079.33	0.153594	0.104238	1.47349	0.14062	0.271724	0.178911	0.103769	1.72413	0.0846842	0.1724	0.16175	0.104478	1.54818	0.12158	0.223889	1439.42	1570.41	1399.53	1506.35	1363.57	1375.03	1524.59	1625.84	981.353
chr1	11796141	11814859	+	ENSG00000177674	AGTRAP	protein_coding	Homo sapiens angiotensin II receptor-associated protein (AGTRAP)	NA	452.472	0.0850372	0.156875	0.542069	0.587771	0.990468	-0.0634946	0.156998	-0.40443	0.685897	0.842394	-0.125898	0.157125	-0.801258	0.422982	0.56845	350.986	0.275116	0.162711	1.69083	0.0908702	0.194925	0.442291	0.160894	2.74896	0.0059784	0.0183542	0.417783	0.162261	2.57476	0.0100309	0.0274113	454.273	485.301	482.117	515.06	419.878	481.913	413.24	460.237	263.29
chr1	11845780	11866977	-	ENSG00000177000	MTHFR	protein_coding	Homo sapiens methylenetetrahydrofolate reductase (NAD(P)H) (MTHFR), mRNA.,	NA	558.608	0.112579	0.152544	0.738005	0.460512	0.986912	-0.128454	0.153035	-0.839376	0.401258	0.635124	-0.0950008	0.152734	-0.622001	0.533941	0.667334	619.524	-0.00823622	0.128977	-0.0638579	0.949083	0.973233	0.179402	0.127506	1.407	0.159426	0.286721	0.218181	0.128221	1.7016	0.0888311	0.174104	587.257	573.636	659.425	595.003	473.922	590.762	533.183	569.294	567.501
chr1	11866207	11903201	+	ENSG00000011021	CLCN6	protein_coding	Homo sapiens chloride channel, voltage-sensitive 6 (CLCN6)	1	243.201	0.100858	0.209339	0.481794	0.629953	0.992019	-0.234104	0.210763	-1.11074	0.26668	0.500903	-0.477256	0.212357	-2.24743	0.0246129	0.0642645	402.106	-0.799596	0.163152	-4.90093	9.53844e-07	1.12603e-05	-0.976421	0.16355	-5.97015	2.37032e-09	2.73257e-08	-0.938897	0.164723	-5.69984	1.19921e-08	1.13572e-07	240.435	305.358	301.821	283.226	214.096	251.19	183.662	214.11	592.209
chr1	11901074	11908136	+	ENSG00000242349	NPPA-AS1	antisense	Homo sapiens NPPA antisense RNA 1 (NPPA-AS1), antisense RNA.,	1	7.79314	0.790249	1.01601	0.777793	0.436691	NA	0.129631	1.03354	0.125424	0.900188	NA	-3.06451	1.40831	-2.17602	0.0295539	NA	24.5201	-0.325342	0.557193	-0.583894	0.559292	0.714321	-1.79664	0.600629	-2.99126	0.00277829	0.00935164	-2.67757	0.672804	-3.97971	6.89981e-05	0.000322852	9.57485	6.54338	11.9533	15.9886	9.35372	8.373	0	2.00103	40.1498
chr1	11917521	11918988	-	ENSG00000120937	NPPB	protein_coding	Homo sapiens natriuretic peptide B (NPPB), mRNA.	2	0.122262	1.4011	4.99265	0.280633	0.778992	NA	-0.137414	4.99742	-0.0274969	0.978063	NA	-0.174069	4.99742	-0.0348317	0.972214	NA	58.7656	-2.12089	0.379111	-5.59439	2.21396e-08	3.88005e-07	-3.69469	0.43881	-8.4198	3.77132e-17	1.08798e-15	-4.78864	0.551502	-8.68292	3.85752e-18	1.14925e-16	0	0	0.99611	0	0	0	0	0	163.687
chr1	11979648	11986485	-	ENSG00000116685	KIAA2013	protein_coding	Homo sapiens KIAA2013 (KIAA2013), mRNA.	NA	1833.98	0.104773	0.108223	0.968123	0.332983	0.95569	-0.183021	0.108524	-1.68646	0.0917068	0.261327	-0.0402944	0.108195	-0.372425	0.709576	0.807422	1781.05	0.111451	0.086165	1.29346	0.19585	0.347144	0.206826	0.0856521	2.41472	0.0157472	0.0421461	0.157247	0.0862451	1.82326	0.0682635	0.139968	1784.11	2029.54	2020.11	2081.94	1569.35	1801.13	1855.37	1905.98	1589.78
chr1	11994262	12035595	+	ENSG00000083444	PLOD1	processed_transcript	Homo sapiens procollagen-lysine, 2-oxoglutarate 5-dioxygenase 1 (PLOD1), mRNA.,	1	1701.86	-0.110034	0.103885	-1.05919	0.289514	0.935137	-0.17634	0.103759	-1.69951	0.0892235	0.256382	0.0702546	0.103207	0.680718	0.49605	0.635607	1474.82	0.392265	0.0967437	4.05468	5.02035e-05	0.000364605	0.648385	0.0958237	6.76644	1.31994e-11	2.08906e-10	0.507786	0.096637	5.25457	1.48369e-07	1.16465e-06	1747.94	1852.87	1679.44	1657.1	1494.52	1702.51	1903.16	1931	1066.28
chr1	12040238	12073571	+	ENSG00000116688	MFN2	protein_coding	Homo sapiens mitofusin 2 (MFN2)	4	3751.21	-0.0752269	0.083899	-0.896636	0.369913	0.964695	-0.515036	0.0842782	-6.11114	9.89229e-10	1.21743e-07	-0.394139	0.0840779	-4.68779	2.76178e-06	2.636e-05	4457.39	-0.157671	0.0688186	-2.29111	0.021957	0.0633764	-0.115989	0.0686162	-1.6904	0.090951	0.182499	-0.10685	0.0688533	-1.55185	0.120697	0.222429	4459.75	4526.93	4166.73	4366.02	3082.57	3230.12	3351.84	3583.85	4580.16
chr1	12079523	12092102	+	ENSG00000116691	MIIP	protein_coding	Homo sapiens migration and invasion inhibitory protein (MIIP), mRNA.	NA	563.593	-0.0777159	0.145127	-0.535502	0.592303	0.990468	-0.403702	0.146058	-2.76398	0.00571011	0.0399406	-0.257025	0.145206	-1.77008	0.0767145	0.158921	496.327	-0.0264812	0.137191	-0.193024	0.84694	0.914982	0.166311	0.135417	1.22814	0.219396	0.364879	0.238135	0.136079	1.74998	0.0801215	0.160033	620.237	680.512	612.608	620.128	450.018	535.872	557.547	546.282	433.926
chr1	12290124	12572099	+	ENSG00000048707	VPS13D	protein_coding	Homo sapiens vacuolar protein sorting 13 homolog D (S. cerevisiae) (VPS13D)	NA	3297.34	-0.00958477	0.0873447	-0.109735	0.91262	0.997644	-0.118142	0.0873247	-1.3529	0.176086	0.390185	0.0176159	0.0871154	0.202214	0.83975	0.90025	3167.85	0.268706	0.0750082	3.58235	0.000340515	0.00190176	0.291299	0.0747979	3.89448	9.8409e-05	0.000470993	0.196622	0.0752534	2.6128	0.0089804	0.0248496	3280.98	3578.14	3449.53	3364.45	3185.46	3160.34	3418.37	3623.87	2673.82
chr1	12567300	12567451	+	ENSG00000239149	SNORA59A	snoRNA	Homo sapiens small nucleolar RNA, H/ACA box 59B (SNORA59B), small nucleolar RNA.	NA	7.60608	0.452894	1.05422	0.429602	0.667485	NA	0.632225	1.0406	0.607556	0.543482	NA	0.89126	1.02965	0.865592	0.386714	NA	4.3517	0.275175	1.30225	0.211308	0.832647	NA	0.614539	1.27461	0.482139	0.629707	NA	0.171118	1.31557	0.130071	0.89651	NA	5.31936	5.45282	8.96499	5.7102	9.35372	7.44267	11.2446	9.00464	2.31633
chr1	12627939	12677737	-	ENSG00000162496	DHRS3	protein_coding	Homo sapiens dehydrogenase/reductase (SDR family) member 3 (DHRS3), mRNA.,	3	559.398	0.042876	0.148013	0.289678	0.772063	0.997644	0.311294	0.146097	2.13073	0.0331116	0.134302	0.803862	0.144187	5.57514	2.4733e-08	4.00257e-07	281.811	-0.473629	0.177398	-2.66987	0.00758809	0.0264683	-0.544788	0.176953	-3.07872	0.00207891	0.00722224	0.034109	0.173881	0.196163	0.844483	0.909536	414.91	496.206	479.129	459.1	554.988	579.598	811.488	801.413	299.579
chr1	12678906	12679250	-	ENSG00000272482	RP11-474O21.5	lincRNA	n/a	NA	5.70355	-1.13761	1.19845	-0.949237	0.3425	NA	-0.720615	1.15836	-0.622102	0.533875	NA	-0.272131	1.1324	-0.240314	0.810087	NA	4.32689	-0.860218	1.31188	-0.655714	0.512008	NA	-0.574141	1.27927	-0.448804	0.653573	NA	-0.566005	1.29336	-0.437625	0.661658	NA	8.51098	7.63395	4.98055	2.28408	5.19651	4.65167	6.55937	7.00361	7.72111
chr1	13909960	13944452	+	ENSG00000162493	PDPN	protein_coding	Homo sapiens podoplanin (PDPN)	1	915.845	-0.112022	0.134943	-0.830148	0.406455	0.976193	0.110759	0.133867	0.82738	0.408022	0.642228	0.275289	0.133347	2.06446	0.0389741	0.0931758	742.661	0.584311	0.125907	4.6408	3.47064e-06	3.48336e-05	0.654298	0.125185	5.22665	1.72608e-07	1.44385e-06	0.810958	0.125325	6.47082	9.74704e-11	1.25162e-09	862.8	911.711	790.911	851.962	1080.87	845.673	1127.27	1050.54	501.872
chr1	14026693	14151574	+	ENSG00000116731	PRDM2	protein_coding	Homo sapiens PR domain containing 2, with ZNF domain (PRDM2)	1	830.768	0.28356	0.133637	2.12188	0.0338482	0.494467	-0.0647538	0.134345	-0.481997	0.629808	0.808293	0.0279984	0.133921	0.209066	0.834396	0.896875	1442.16	-0.419206	0.102696	-4.08202	4.46468e-05	0.000330029	-0.440021	0.102433	-4.29571	1.74139e-05	9.80192e-05	-0.597626	0.10347	-5.77584	7.657e-09	7.42986e-08	758.541	860.455	1076.79	891.934	776.359	777.759	822.733	851.439	1775.08
chr1	14925200	15444539	+	ENSG00000189337	KAZN	protein_coding	Homo sapiens kazrin, periplakin interacting protein (KAZN)	NA	411.918	0.1597	0.187295	0.852667	0.393844	0.974065	0.211045	0.186451	1.13191	0.257674	0.491358	0.475404	0.185211	2.56682	0.0102635	0.0314544	331.597	0.252753	0.177196	1.4264	0.153753	0.290284	0.323203	0.176054	1.83582	0.0663839	0.141459	0.189488	0.178137	1.06372	0.287455	0.440632	317.034	404.599	426.335	379.158	362.717	474.47	487.268	530.273	261.746
chr1	15479028	15546976	+	ENSG00000171729	TMEM51	protein_coding	Homo sapiens transmembrane protein 51 (TMEM51)	1	175.261	0.0264352	0.232122	0.113885	0.909329	0.997644	-0.077009	0.231938	-0.332024	0.739871	0.872229	0.0667375	0.230402	0.289657	0.772078	0.854223	109.603	0.349462	0.27313	1.27947	0.200731	0.352826	0.685053	0.267706	2.55898	0.010498	0.0297628	0.560747	0.271353	2.06648	0.038783	0.0872794	163.836	193.03	186.273	177.016	155.895	183.276	195.844	183.094	81.8437
chr1	15573768	15726779	+	ENSG00000142621	FHAD1	protein_coding	Homo sapiens forkhead-associated (FHA) phosphopeptide binding domain 1 (FHAD1), mRNA.	3	69.227	-0.330757	0.383843	-0.861699	0.388853	NA	0.746409	0.363242	2.05485	0.0398932	0.152326	1.0339	0.359936	2.87244	0.00407314	0.0146765	60.9412	-0.126246	0.386506	-0.326633	0.743946	0.851074	-0.00768592	0.382719	-0.0200824	0.983978	0.991128	-0.190653	0.389046	-0.490052	0.624097	0.753773	42.5549	59.981	45.8211	35.4033	84.1835	88.3817	107.761	105.054	66.4015
chr1	15736391	15756839	+	ENSG00000142634	EFHD2	protein_coding	Homo sapiens EF-hand domain family, member D2 (EFHD2), mRNA.	NA	611.362	-0.121761	0.138175	-0.881209	0.378205	0.968138	-0.288636	0.138371	-2.08596	0.036982	0.145333	-0.0790785	0.137322	-0.57586	0.56471	0.693218	447.754	0.066563	0.142339	0.467638	0.640043	0.77811	0.189659	0.140924	1.34582	0.178361	0.312664	0.149186	0.142301	1.04839	0.294461	0.447953	650.026	705.595	623.565	622.412	531.084	582.389	619.392	682.352	409.219
chr1	15817327	15853029	-	ENSG00000132906	CASP9	protein_coding	Homo sapiens caspase 9, apoptosis-related cysteine peptidase (CASP9)	NA	242.857	-0.106852	0.197604	-0.540737	0.588689	0.990468	-0.0877975	0.196486	-0.446838	0.654992	0.823616	0.0165944	0.195475	0.0848928	0.932347	0.958211	226.506	-0.205529	0.19514	-1.05323	0.292233	0.461195	-0.142872	0.193518	-0.738291	0.460338	0.623316	-0.118026	0.195037	-0.605144	0.545084	0.690156	275.543	235.562	236.078	238.687	252.551	230.723	264.249	260.134	245.531
chr1	15853308	15918874	+	ENSG00000116138	DNAJC16	protein_coding	Homo sapiens DnaJ (Hsp40) homolog, subfamily C, member 16 (DNAJC16), mRNA.,	NA	764.012	0.0440048	0.124034	0.354782	0.722753	0.993667	0.0271494	0.123639	0.219587	0.826193	0.918662	-0.132935	0.124095	-1.07124	0.284061	0.428236	850.404	0.231402	0.110248	2.09893	0.0358231	0.094032	0.392131	0.109183	3.59151	0.000328766	0.00140283	0.257491	0.110462	2.33104	0.0197513	0.0491656	769.179	805.927	770.989	854.247	809.617	801.947	722.468	734.379	711.886
chr1	15868660	15868799	+	ENSG00000251866	SCARNA21	snoRNA	n/a	NA	0	NA	NA	NA	NA	NA	NA	NA	NA	NA	NA	NA	NA	NA	NA	NA	0.35289	-0.990227	4.9974	-0.198148	0.842929	NA	0.295813	4.99121	0.0592667	0.95274	NA	0.515439	4.99504	0.10319	0.917812	NA	0	0	0	0	0	0	0	0	0
chr1	15892106	15892451	-	ENSG00000272510	RP4-680D5.8	antisense	n/a	NA	2.43828	-0.0487179	2.08724	-0.0233408	0.981378	NA	1.71878	1.96019	0.876843	0.380572	NA	-0.221136	2.08865	-0.105875	0.915681	NA	2.26362	0.45272	1.78289	0.253925	0.799553	NA	-3.69692	2.21656	-1.66786	0.0953427	NA	0.517134	1.78371	0.28992	0.771878	NA	0	3.27169	1.99222	1.14204	5.19651	5.582	2.81116	0	2.31633
chr1	15898848	15911605	-	ENSG00000116771	AGMAT	protein_coding	Homo sapiens agmatine ureohydrolase (agmatinase) (AGMAT), mRNA.	NA	3.90127	0.824019	1.6353	0.503894	0.614336	NA	1.17642	1.61519	0.728347	0.466401	NA	-0.169687	1.68992	-0.100411	0.920018	NA	9.64483	-1.7387	0.941841	-1.84607	0.0648825	NA	-1.0979	0.895785	-1.22562	0.22034	0.366037	-1.54841	0.933491	-1.65874	0.0971691	0.187068	2.12774	3.27169	4.98055	4.56816	0	12.0943	1.87411	3.00155	20.847
chr1	15931077	15931538	+	ENSG00000235084	CHCHD2P6	processed_pseudogene	n/a	NA	8.1711	0.617086	1.02816	0.600183	0.548384	NA	0.810745	1.01631	0.797733	0.425025	NA	0.454002	1.02826	0.441525	0.658833	NA	6.89539	0.998438	1.01629	0.982435	0.325886	NA	0.312828	1.04188	0.300255	0.763983	0.859844	0.144575	1.06404	0.135874	0.891921	0.940128	8.51098	3.27169	8.96499	9.13633	12.4716	8.373	9.37053	7.00361	4.63266
chr1	15943995	15995539	+	ENSG00000197312	DDI2	protein_coding	Homo sapiens DNA-damage inducible 1 homolog 2 (S. cerevisiae) (DDI2), mRNA.	NA	3210.83	0.102278	0.0877045	1.16617	0.243547	0.910122	-0.27922	0.0880411	-3.17147	0.00151667	0.014917	-0.0924707	0.0877447	-1.05386	0.291947	0.436699	3915.8	0.123496	0.0720332	1.71443	0.0864505	0.187453	0.0878643	0.0719266	1.22158	0.221865	0.368088	0.0223708	0.0722844	0.309483	0.756954	0.850808	3375.67	3462.54	3501.33	3842.97	2879.91	2778.91	3153.18	3351.73	3581.05
chr1	15986364	15988217	+	ENSG00000215695	RSC1A1	protein_coding	Homo sapiens regulatory solute carrier protein, family 1, member 1 (RSC1A1), mRNA.	NA	315.368	0.118974	0.192212	0.618971	0.535936	0.990468	0.00441442	0.19216	0.0229726	0.981672	0.993052	-0.224606	0.193309	-1.1619	0.245274	0.383682	448.27	0.0109104	0.171073	0.0637764	0.949148	0.973237	0.0490511	0.170349	0.287944	0.77339	0.86533	-0.339956	0.173477	-1.95967	0.0500349	0.108078	321.289	331.531	351.627	357.459	384.542	274.448	274.557	292.151	434.698
chr1	16010827	16061264	+	ENSG00000116786	PLEKHM2	protein_coding	Homo sapiens pleckstrin homology domain containing, family M (with RUN domain) member 2 (PLEKHM2), mRNA.	NA	1634.16	0.124804	0.102674	1.21554	0.22416	0.895841	-0.100559	0.102894	-0.977308	0.328417	0.565722	0.069546	0.102459	0.678772	0.497283	0.636835	1866.96	-0.39518	0.084044	-4.70206	2.57544e-06	2.68053e-05	-0.325553	0.0835491	-3.89655	9.75734e-05	0.000467499	-0.244895	0.0838428	-2.92088	0.00349043	0.0109038	1602.19	1676.2	1772.08	1803.28	1442.55	1625.29	1755.1	1733.89	2134.89
chr1	16049214	16063391	-	ENSG00000237938	RP11-288I21.1	antisense	n/a	NA	4.42086	0.791197	1.29627	0.610365	0.54162	NA	-0.571094	1.37197	-0.416259	0.677221	NA	-0.365272	1.35204	-0.270164	0.787034	NA	8.72106	-0.021999	1.00172	-0.0219613	0.982479	NA	0.597855	0.973786	0.613949	0.539249	0.690734	-0.559306	1.03753	-0.539074	0.589836	0.727049	3.19162	5.45282	6.97277	7.99429	2.07861	3.72133	2.81116	4.00206	4.63266
chr1	16083102	16113089	+	ENSG00000162458	FBLIM1	protein_coding	Homo sapiens filamin binding LIM protein 1 (FBLIM1)	3	394.234	-0.106473	0.171917	-0.619329	0.5357	0.990468	0.63913	0.166035	3.84937	0.00011842	0.00215294	1.28132	0.163291	7.84685	4.26613e-15	2.49584e-13	219.4	0.0710036	0.194577	0.364913	0.715176	0.832215	0.0255264	0.193932	0.131626	0.89528	0.941798	0.0298143	0.195671	0.152369	0.878896	0.93219	253.202	291.18	251.02	254.675	411.564	439.117	647.504	694.358	220.824
chr1	16133679	16134194	-	ENSG00000233954	RP11-169K16.7	processed_pseudogene	Homo sapiens ubiquinol-cytochrome c reductase hinge protein-like (UQCRHL), mRNA.	NA	183.753	0.191461	0.252512	0.758225	0.448316	0.983336	-0.048128	0.253399	-0.18993	0.849364	0.931141	0.0502916	0.252366	0.19928	0.842043	0.901544	151.951	0.135519	0.243761	0.555948	0.578246	0.729377	-0.139088	0.245389	-0.566805	0.570847	0.71672	0.172621	0.24416	0.706999	0.479567	0.632612	204.263	158.132	236.078	177.016	181.878	170.251	219.27	161.083	149.017
chr1	16154724	16155167	+	ENSG00000178715	RP11-169K16.8	processed_pseudogene	n/a	NA	6.8246	1.25716	1.34966	0.931459	0.351616	NA	1.74866	1.32185	1.3229	0.18587	NA	2.61427	1.29701	2.01562	0.0438394	NA	8.38314	-0.81564	0.958165	-0.851253	0.394629	NA	-0.252313	0.923539	-0.273202	0.784698	0.871734	-1.01272	0.976819	-1.03676	0.29985	0.453666	0	4.36225	7.96888	2.28408	6.23582	8.373	15.9299	11.0057	10.0374
chr1	16160560	16174642	-	ENSG00000179743	RP11-169K16.9	antisense	Homo sapiens uncharacterized LOC729614 (FLJ37453), non-coding RNA.	NA	661.255	0.0210722	0.155981	0.135095	0.892537	0.997644	0.160498	0.155038	1.03522	0.300568	0.536558	0.266541	0.154591	1.72417	0.0846766	0.171547	553.876	0.219432	0.171435	1.27997	0.200554	0.352646	0.413856	0.170244	2.43096	0.0150589	0.040549	0.335994	0.171268	1.9618	0.0497862	0.107658	568.108	678.331	682.335	581.299	626.699	770.316	740.272	780.402	410.763
chr1	16174359	16266955	+	ENSG00000065526	SPEN	protein_coding	Homo sapiens spen homolog, transcriptional regulator (Drosophila) (SPEN), mRNA.,	NA	9885.17	0.388604	0.0904926	4.29432	1.75228e-05	0.00267843	-0.106039	0.0906399	-1.16989	0.242044	0.473338	0.129226	0.0905279	1.42747	0.153445	0.270588	13742	0.335834	0.0838083	4.00717	6.14517e-05	0.000433658	0.486599	0.0837287	5.81162	6.18706e-09	6.70561e-08	0.20864	0.0838794	2.48738	0.0128689	0.033949	8755.67	9884.87	12842.8	11559.7	8417.31	8970.27	10046.1	10631.5	10724.6
chr1	16244193	16244403	-	ENSG00000270620	RP1-134O19.3	unprocessed_pseudogene	n/a	NA	4.56192	-0.233447	1.33922	-0.174315	0.861618	NA	0.766679	1.27657	0.600579	0.548121	NA	-0.361724	1.33673	-0.270603	0.786697	NA	5.67206	-0.336725	1.21079	-0.278104	0.780933	NA	0.736664	1.13906	0.646732	0.517805	0.673071	0.388359	1.16512	0.333322	0.738891	NA	4.25549	4.36225	4.98055	2.28408	7.27512	7.44267	2.81116	4.00206	3.86055
chr1	16268364	16302627	-	ENSG00000116809	ZBTB17	protein_coding	Homo sapiens zinc finger and BTB domain containing 17 (ZBTB17)	1	464.785	-0.0236135	0.155621	-0.151737	0.879394	0.997644	-0.221114	0.156001	-1.41739	0.156369	0.365217	-0.0693925	0.155063	-0.44751	0.654507	0.765379	557.518	-0.90297	0.13049	-6.91985	4.5212e-12	1.63899e-10	-0.77279	0.128889	-5.99577	2.02522e-09	2.36236e-08	-0.657974	0.129381	-5.08554	3.66582e-07	2.68657e-06	487.253	513.655	498.055	486.509	394.935	466.097	506.946	460.237	779.832
chr1	16361673	16366524	-	ENSG00000232456	RP11-5P18.10	unprocessed_pseudogene	n/a	NA	5.71993	-1.01785	1.35065	-0.753601	0.451089	NA	-0.810677	1.31068	-0.618518	0.536234	NA	1.73868	1.1717	1.48391	0.137834	NA	1.80708	2.02612	2.10192	0.963938	0.335077	NA	0.889633	2.18535	0.407089	0.683943	NA	1.12499	2.18105	0.515803	0.605992	NA	3.19162	5.45282	1.99222	2.28408	3.11791	1.86067	11.2446	18.0093	0
chr1	16384264	16400127	-	ENSG00000185519	FAM131C	protein_coding	Homo sapiens family with sequence similarity 131, member C (FAM131C), mRNA.	3	110.916	0.057753	0.35511	0.162634	0.870807	0.997644	1.55767	0.327935	4.74992	2.035e-06	8.13944e-05	2.74357	0.320058	8.57212	1.01601e-17	8.74307e-16	34.6071	-0.295732	0.484121	-0.610865	0.541289	0.699429	-0.158308	0.477455	-0.331566	0.740217	0.844052	0.262086	0.472474	0.55471	0.579093	0.718984	36.1716	41.4414	41.8366	38.8294	96.6551	132.107	238.949	288.149	28.5681
chr1	16450832	16482582	-	ENSG00000142627	EPHA2	protein_coding	Homo sapiens EPH receptor A2 (EPHA2), mRNA.,	1	1274.16	0.0769265	0.122564	0.627645	0.530237	0.990468	0.0839962	0.122241	0.687137	0.491996	0.710343	0.470246	0.121372	3.87443	0.000106877	0.000649324	1131.85	-0.861079	0.104534	-8.23733	1.7609e-16	1.26514e-14	-0.861424	0.104083	-8.27632	1.2704e-16	3.4676e-15	-0.929138	0.105134	-8.83769	9.77153e-19	3.01996e-17	1112.81	1200.71	1243.15	1196.86	1104.78	1354.57	1675.45	1574.81	1619.89
chr1	16524349	16539104	-	ENSG00000142632	ARHGEF19	processed_transcript	Homo sapiens Rho guanine nucleotide exchange factor (GEF) 19 (ARHGEF19), mRNA.,	NA	35.2792	-0.468646	0.511341	-0.916504	0.359403	NA	0.317273	0.488697	0.649222	0.516195	0.729916	0.656559	0.482595	1.36048	0.173679	0.297771	22.3595	0.25021	0.6016	0.415908	0.677477	0.805713	0.582569	0.589595	0.988083	0.323112	0.485653	0.394166	0.599578	0.657405	0.510921	0.661498	37.2355	26.1735	21.9144	23.9829	37.4149	41.865	54.3491	47.0243	13.1259
chr1	16555368	16556038	-	ENSG00000204377	C1orf134	protein_coding	n/a	NA	5.2335	1.23047	1.37485	0.894985	0.370795	NA	1.2995	1.36687	0.950715	0.341749	NA	1.07556	1.37458	0.78246	0.433944	NA	4.38655	0.811768	1.30408	0.622484	0.533624	NA	0.344115	1.32806	0.259111	0.79555	NA	1.18458	1.28748	0.920078	0.357532	NA	1.06387	4.36225	6.97277	5.7102	2.07861	11.164	6.55937	5.00258	2.31633
chr1	16558195	16563657	-	ENSG00000132881	RSG1	protein_coding	Homo sapiens REM2 and RAB-like small GTPase 1 (RSG1), mRNA.	NA	94.2832	0.13866	0.335696	0.413054	0.679567	0.993284	-0.000879021	0.335884	-0.00261704	0.997912	0.99923	0.361996	0.331668	1.09144	0.275078	0.418119	72.0907	-0.185468	0.329973	-0.562069	0.574069	0.725541	0.00731938	0.324593	0.0225494	0.98201	0.989764	0.223209	0.324287	0.688309	0.491259	0.643538	86.1736	89.4262	79.6888	114.204	68.594	106.988	105.887	123.063	67.1736
chr1	16573334	16678949	-	ENSG00000037637	FBXO42	protein_coding	Homo sapiens F-box protein 42 (FBXO42), mRNA.,	NA	1074.56	0.0427782	0.114217	0.374534	0.708007	0.993284	0.0145272	0.113942	0.127496	0.898548	0.955906	-0.0934468	0.114144	-0.818678	0.41297	0.558559	1249.94	-0.124026	0.0978841	-1.26707	0.205132	0.358591	-0.127751	0.0975247	-1.30994	0.190217	0.328132	-0.176701	0.0983223	-1.79716	0.0723097	0.146843	1072.38	1134.19	1086.76	1187.72	1157.78	1081.05	1009.21	1088.56	1308.73
chr1	16679070	16724640	+	ENSG00000055070	SZRD1	processed_transcript	Homo sapiens SUZ RNA binding domain containing 1 (SZRD1)	NA	3290.75	0.288608	0.101122	2.85406	0.00431647	0.167072	-0.0255726	0.101322	-0.25239	0.80074	0.905012	0.0601816	0.101189	0.594742	0.552016	0.682581	3452.82	0.312161	0.0805335	3.87617	0.000106115	0.000702042	0.312358	0.0803826	3.88589	0.000101954	0.000487039	0.259724	0.0807128	3.21788	0.0012914	0.00454516	2859.69	3470.17	3862.91	3870.38	3229.11	3017.07	3261.88	3431.77	2891.55
chr1	16695645	16696025	-	ENSG00000226457	RP11-430L17.1	processed_pseudogene	n/a	NA	7.27342	-0.48785	1.04301	-0.467735	0.639974	NA	-0.228719	1.02491	-0.22316	0.823411	NA	-1.0089	1.06464	-0.947645	0.34331	NA	11.3024	0.309002	0.838557	0.368493	0.712506	NA	0.521533	0.825655	0.631659	0.527609	0.681235	0.582963	0.830552	0.701898	0.482743	0.635594	9.57485	9.81507	6.97277	6.85224	7.27512	9.30333	2.81116	7.00361	6.949
chr1	16767167	16786573	+	ENSG00000157191	NECAP2	protein_coding	Homo sapiens NECAP endocytosis associated 2 (NECAP2)	NA	1054.56	0.0376317	0.11473	0.328002	0.74291	0.994485	-0.401419	0.115681	-3.47004	0.000520376	0.00663088	-0.344356	0.115375	-2.98466	0.00283889	0.0108105	1154.46	0.0771656	0.0979922	0.787466	0.431009	0.603488	0.239675	0.0970659	2.4692	0.0135417	0.0370537	0.208671	0.0977976	2.13371	0.0328667	0.0759225	1229.84	1182.17	1164.45	1313.35	946.805	887.538	997.025	929.479	1006.83
chr1	16793931	16825752	-	ENSG00000080947	CROCCP3	processed_transcript	Homo sapiens ciliary rootlet coiled-coil, rootletin pseudogene 3 (CROCCP3), non-coding RNA.	NA	102.139	-0.313003	0.322712	-0.969916	0.332088	0.95569	-0.154912	0.319357	-0.485075	0.627623	0.806648	-0.0405933	0.317794	-0.127735	0.898359	0.936192	121.988	-0.093823	0.308935	-0.303698	0.761358	0.86247	0.221954	0.304699	0.728437	0.466346	0.628956	-0.102322	0.309916	-0.330161	0.741278	0.838998	111.707	115.6	112.56	69.6645	87.3014	117.222	119.006	105.054	108.095
chr1	16840617	16840780	-	ENSG00000206652	RNU1-1	snRNA	n/a	NA	6.82592	-0.842365	1.15057	-0.732126	0.464092	NA	-0.579615	1.12934	-0.513235	0.607787	NA	-0.617735	1.12938	-0.546966	0.584402	NA	4.95997	1.22478	1.23552	0.99131	0.321534	NA	1.09547	1.23601	0.886295	0.375459	0.5414	0.729538	1.26932	0.574749	0.565461	NA	12.7665	6.54338	3.98444	6.85224	9.35372	3.72133	2.81116	10.0052	3.08844
chr1	16841140	16842249	+	ENSG00000261135	RP4-798A10.7	lincRNA	n/a	NA	75.9172	-0.184911	0.338198	-0.546753	0.584548	NA	0.161312	0.331838	0.486117	0.626884	0.806442	-0.380378	0.33875	-1.12288	0.261487	0.402234	102.975	-0.0555544	0.28366	-0.195849	0.844729	0.913539	-0.300545	0.285336	-1.0533	0.292203	0.452025	-0.147136	0.285938	-0.514572	0.606852	0.740458	87.2375	77.43	70.7238	74.2327	96.6551	88.3817	72.1531	56.0289	110.412
chr1	16860381	16862144	-	ENSG00000233421	U1	lincRNA	Homo sapiens cDNA FLJ43749 fis, clone TESTI2034749.	NA	78.6647	-0.369073	0.337032	-1.09507	0.273486	NA	-0.595911	0.338516	-1.76036	0.0783462	0.236104	-0.755639	0.340414	-2.21976	0.0264348	0.0680649	61.5637	0.461826	0.356222	1.29645	0.194819	0.346108	0.0482905	0.361155	0.133711	0.893631	0.94129	0.354889	0.359192	0.988021	0.323142	0.477938	110.643	101.422	78.6927	85.6531	76.9084	64.193	51.5379	76.0392	53.2756
chr1	16888814	16940057	-	ENSG00000219481	NBPF1	protein_coding	Homo sapiens neuroblastoma breakpoint family, member 1 (NBPF1), mRNA.,	4	3554.79	0.0762245	0.082532	0.923575	0.355708	0.963347	-0.272775	0.0827849	-3.29498	0.000984287	0.0108272	-0.912477	0.0836865	-10.9035	1.10891e-27	4.29412e-25	5939.01	-0.0976126	0.0682749	-1.4297	0.152803	0.289179	-0.132239	0.0681978	-1.93905	0.0524952	0.116465	-0.251294	0.0685128	-3.66784	0.000244607	0.00102056	4312.94	4195.4	4558.2	4411.7	3634.44	3438.51	2355.75	2228.15	6287.3
chr1	16943886	16944224	+	ENSG00000271732	RP5-1182A14.5	lincRNA	n/a	NA	2.36154	1.48976	2.38263	0.62526	0.5318	NA	1.79874	2.36256	0.761352	0.446447	NA	0.786702	2.41751	0.325418	0.744865	NA	2.92098	-1.1462	1.58965	-0.721038	0.470886	NA	-1.29204	1.59259	-0.811283	0.417203	NA	-0.740163	1.55556	-0.475819	0.634204	NA	1.06387	1.09056	5.97666	0	0	7.44267	3.74821	0	3.08844
chr1	16944751	16971178	-	ENSG00000215908	CROCCP2	lincRNA	Homo sapiens ciliary rootlet coiled-coil, rootletin pseudogene 2 (CROCCP2), non-coding RNA.	2	653.621	0.0481588	0.155723	0.30926	0.757124	0.995063	-0.16148	0.156025	-1.03496	0.300686	0.536569	-0.159801	0.155885	-1.02512	0.305307	0.450795	980.179	-0.618069	0.138019	-4.47815	7.52927e-06	6.94208e-05	-0.698504	0.137901	-5.06525	4.07863e-07	3.20616e-06	-0.819418	0.138983	-5.89582	3.72815e-09	3.79568e-08	646.834	750.308	762.024	681.798	551.87	700.541	672.804	595.307	1347.33
chr1	16972069	16976914	+	ENSG00000186301	MST1P2	unprocessed_pseudogene	Homo sapiens macrophage stimulating 1 (hepatocyte growth factor-like) pseudogene 2 (MST1P2), non-coding RNA.,	NA	27.8352	-0.251652	0.663643	-0.379199	0.70454	NA	0.123114	0.65318	0.188484	0.850498	0.932058	0.182103	0.651528	0.279501	0.77986	0.859967	20.1754	-0.197518	0.626748	-0.315147	0.75265	0.856856	0.479179	0.601116	0.797149	0.425365	0.590518	0.429837	0.607667	0.707356	0.479345	0.632392	24.4691	31.6263	30.8794	15.9886	12.4716	48.3773	37.4821	27.0139	16.2143
chr1	16993280	16993443	-	ENSG00000207513	RNU1-3	snRNA	n/a	NA	6.82592	-0.842365	1.15057	-0.732126	0.464092	NA	-0.579615	1.12934	-0.513235	0.607787	NA	-0.617735	1.12938	-0.546966	0.584402	NA	4.95997	1.22478	1.23552	0.99131	0.321534	NA	1.09547	1.23601	0.886295	0.375459	0.5414	0.729538	1.26932	0.574749	0.565461	NA	12.7665	6.54338	3.98444	6.85224	9.35372	3.72133	2.81116	10.0052	3.08844
chr1	17012116	17012550	-	ENSG00000236698	EIF1AXP1	processed_pseudogene	n/a	NA	124.879	0.234504	0.271831	0.862686	0.38831	0.973396	0.0404363	0.272488	0.148397	0.88203	0.948353	-0.590583	0.279426	-2.11356	0.0345529	0.0844557	165.654	0.23259	0.228456	1.0181	0.308631	0.479215	0.514483	0.224716	2.28948	0.0220514	0.0561878	0.263185	0.22895	1.14953	0.250339	0.396257	140.431	123.234	159.378	150.749	152.777	120.013	98.3906	79.0408	138.98
chr1	17066768	17299474	+	ENSG00000058453	CROCC	processed_transcript	Homo sapiens ciliary rootlet coiled-coil, rootletin (CROCC), mRNA.	4	384.254	-0.000155949	0.193473	-0.00080605	0.999357	0.999827	-0.0126798	0.192904	-0.0657311	0.947592	0.978151	0.254847	0.191545	1.33048	0.18336	0.309289	453.432	0.224032	0.170395	1.31478	0.188584	0.337761	0.528729	0.168356	3.14055	0.00168632	0.00602227	0.560994	0.169073	3.31806	0.00090645	0.0033062	380.866	369.701	400.436	349.464	301.398	443.769	445.1	463.239	320.426
chr1	17067011	17067174	+	ENSG00000207389	RNU1-4	snRNA	n/a	NA	6.82592	-0.842365	1.15057	-0.732126	0.464092	NA	-0.579615	1.12934	-0.513235	0.607787	NA	-0.617735	1.12938	-0.546966	0.584402	NA	4.95997	1.22478	1.23552	0.99131	0.321534	NA	1.09547	1.23601	0.886295	0.375459	0.5414	0.729538	1.26932	0.574749	0.565461	NA	12.7665	6.54338	3.98444	6.85224	9.35372	3.72133	2.81116	10.0052	3.08844
chr1	17081405	17096732	-	ENSG00000186715	MST1L	transcribed_unprocessed_pseudogene	Homo sapiens macrophage stimulating 1-like (MST1L), mRNA.,	NA	22.2432	-0.297287	0.742027	-0.400641	0.688684	NA	0.928846	0.706528	1.31466	0.188624	NA	0.95031	0.705588	1.34683	0.178034	0.302887	16.6155	-0.548283	0.654793	-0.837339	0.402402	0.577084	-1.12702	0.67258	-1.67567	0.0938034	0.187269	-1.35154	0.694092	-1.94721	0.0515091	0.110739	19.1497	13.0868	16.9339	9.13633	16.6288	44.656	43.1044	20.0103	23.1633
chr1	17197440	17200587	+	ENSG00000228549	U1	lincRNA	Homo sapiens cDNA FLJ43749 fis, clone TESTI2034749.	NA	112.021	0.0601703	0.293273	0.205168	0.837441	0.997644	0.236427	0.289937	0.815441	0.41482	0.64804	0.304591	0.288912	1.05427	0.29176	0.43658	104.865	0.290675	0.281151	1.03387	0.301195	0.471227	0.39811	0.278254	1.43074	0.152505	0.276962	0.592672	0.27827	2.12984	0.0331844	0.0765547	111.707	93.7885	113.557	100.5	103.93	138.62	128.376	129.067	76.439
chr1	17215033	17216144	-	ENSG00000238142	RP11-108M9.4	lincRNA	Homo sapiens cDNA clone IMAGE:3960708, partial cds.	3	31.8734	-0.297289	0.580505	-0.512121	0.608567	NA	1.10906	0.539493	2.05575	0.0398063	0.152116	1.45728	0.534173	2.72811	0.0063699	0.0211731	25.8851	-0.40169	0.572821	-0.701248	0.483148	0.6499	-0.26395	0.565218	-0.466988	0.640509	0.773326	0.105389	0.560761	0.18794	0.850924	0.913869	17.022	21.8113	19.9222	11.4204	37.4149	46.5167	59.0344	49.0253	31.6565
chr1	17215590	17216097	+	ENSG00000235241	RP11-108M9.5	processed_pseudogene	n/a	NA	4.6105	-0.706309	1.36416	-0.517762	0.604624	NA	-0.455501	1.33564	-0.341036	0.733076	NA	0.20498	1.29777	0.157948	0.874498	NA	4.32734	-0.0812424	1.33933	-0.0606591	0.951631	NA	-0.0637481	1.33148	-0.0478775	0.961814	NA	-1.15784	1.44135	-0.803306	0.421798	NA	6.38323	4.36225	0.99611	5.7102	4.15721	3.72133	6.55937	6.0031	1.54422
chr1	17222475	17222638	+	ENSG00000207005	RNU1-2	snRNA	n/a	NA	6.82592	-0.842365	1.15057	-0.732126	0.464092	NA	-0.579615	1.12934	-0.513235	0.607787	NA	-0.617735	1.12938	-0.546966	0.584402	NA	4.95997	1.22478	1.23552	0.99131	0.321534	NA	1.09547	1.23601	0.886295	0.375459	0.5414	0.729538	1.26932	0.574749	0.565461	NA	12.7665	6.54338	3.98444	6.85224	9.35372	3.72133	2.81116	10.0052	3.08844
chr1	17230834	17231271	-	ENSG00000272426	RP11-108M9.6	lincRNA	n/a	NA	6.08415	1.10113	1.23119	0.894367	0.371126	NA	1.54004	1.20994	1.27283	0.203079	NA	0.720955	1.24186	0.580544	0.561548	NA	8.30921	-0.350722	0.956595	-0.366636	0.71389	NA	-1.34715	1.01161	-1.33169	0.182962	0.318184	-0.290948	0.957388	-0.303898	0.761206	0.853598	4.25549	2.18113	6.97277	6.85224	11.4323	7.44267	2.81116	8.00413	10.8095
chr1	17300997	17307330	-	ENSG00000117122	MFAP2	protein_coding	Homo sapiens microfibrillar-associated protein 2 (MFAP2)	3	214.91	-0.00384775	0.211678	-0.0181774	0.985497	0.999175	0.0711321	0.209892	0.338898	0.734686	0.869605	0.64835	0.205634	3.15294	0.00161635	0.00672852	230.945	0.62739	0.210013	2.98738	0.00281377	0.0115355	0.766193	0.208069	3.6824	0.000231048	0.00102226	1.01406	0.207712	4.88204	1.04994e-06	7.08762e-06	179.794	200.664	194.241	185.011	196.428	204.673	287.675	317.164	124.31
chr1	17312453	17338423	-	ENSG00000159363	ATP13A2	protein_coding	Homo sapiens ATPase type 13A2 (ATP13A2)	3	1896.63	0.00652491	0.123574	0.0528019	0.95789	0.997794	-0.0144779	0.123397	-0.117329	0.9066	0.960912	0.528971	0.122601	4.31456	1.59922e-05	0.000125288	1674.76	0.0337276	0.0902232	0.373823	0.708536	0.828312	0.31498	0.0892045	3.53099	0.000414009	0.0017271	0.387573	0.0894882	4.33099	1.48438e-05	8.01683e-05	1541.55	1949.93	1748.17	1759.88	1607.8	1860.67	2436.34	2673.38	1419.14
chr1	17345217	17380665	-	ENSG00000117118	SDHB	protein_coding	Homo sapiens succinate dehydrogenase complex, subunit B, iron sulfur (Ip) (SDHB), nuclear gene encoding mitochondrial protein, mRNA.	NA	3052.09	0.00921025	0.0957299	0.0962108	0.923353	0.997644	-0.0441695	0.0956439	-0.461812	0.644216	0.816791	-0.140319	0.095715	-1.46601	0.142645	0.256351	3001.74	0.0447554	0.100116	0.447035	0.65485	0.789859	-0.0433804	0.10008	-0.43346	0.664681	0.792005	-0.0696598	0.100371	-0.694021	0.487669	0.640575	3278.85	3140.82	3105.87	3357.6	3373.58	2882.17	2983.58	2923.51	3001.19
chr1	17393256	17445948	-	ENSG00000117115	PADI2	protein_coding	Homo sapiens peptidyl arginine deiminase, type II (PADI2), mRNA.,	3	200.863	0.60325	0.254318	2.37203	0.0176907	0.36711	1.64804	0.243513	6.76775	1.30805e-11	2.89763e-09	2.38497	0.239806	9.94543	2.64018e-23	5.43543e-21	57.1223	0.104376	0.375596	0.277896	0.781092	0.875207	-0.372009	0.382401	-0.972826	0.33064	0.494246	0.197234	0.375321	0.525509	0.59923	0.734822	72.3433	78.5206	98.6149	131.335	218.254	255.842	404.807	394.203	52.5035
chr1	17733256	17733878	+	ENSG00000227751	RP1-20B21.4	antisense	n/a	NA	12.1421	0.592797	3.42399	0.173131	0.862549	NA	0.7045	3.42253	0.205842	0.836915	NA	-1.69229	3.45624	-0.489633	0.624393	0.741027	8.76686	-0.671074	2.39402	-0.280313	0.779237	NA	-0.596093	2.39043	-0.249367	0.803077	0.883007	-1.38877	2.415	-0.57506	0.565251	0.707337	22.3413	0	19.9222	13.7045	0	36.283	0	7.00361	21.6191
chr1	17733256	17766220	-	ENSG00000179051	RCC2	protein_coding	Homo sapiens regulator of chromosome condensation 2 (RCC2)	1	10885.3	0.161621	0.0714514	2.26197	0.023699	0.428634	-0.071099	0.0715012	-0.994375	0.32004	0.557277	0.00960936	0.0714471	0.134496	0.89301	0.933774	9872.44	0.490185	0.0660269	7.42402	1.13617e-13	5.38513e-12	0.583849	0.0659138	8.85776	8.16355e-19	2.75881e-17	0.551586	0.0660357	8.35284	6.66401e-17	1.73274e-15	10857.9	10952.5	12211.3	12187.9	10366	10479.3	10843.6	11423.9	7236.22
chr1	17866330	18024369	+	ENSG00000074964	ARHGEF10L	protein_coding	Homo sapiens Rho guanine nucleotide exchange factor (GEF) 10-like (ARHGEF10L)	3	250.519	0.0467068	0.20682	0.225832	0.821332	0.997644	0.319887	0.203849	1.56924	0.116592	0.304133	0.629707	0.201817	3.12019	0.00180733	0.00738473	194	-0.0493729	0.225107	-0.219331	0.826392	0.901686	0.0918364	0.222812	0.412171	0.680214	0.802311	0.129204	0.22416	0.576393	0.56435	0.706515	188.305	235.562	204.203	234.118	252.551	278.17	329.843	335.173	195.344
chr1	18081808	18153558	+	ENSG00000117148	ACTL8	protein_coding	Homo sapiens actin-like 8 (ACTL8), mRNA.	1	76.3711	-0.21224	0.329463	-0.644199	0.519447	NA	-1.20375	0.341589	-3.52398	0.000425117	0.0057639	-3.39905	0.423117	-8.03336	9.48383e-16	6.21956e-14	36.7691	0.411098	0.479856	0.856711	0.391604	0.566861	0.636169	0.473233	1.3443	0.17885	0.313263	0.337103	0.483254	0.697569	0.485447	0.638477	122.345	138.502	106.584	118.772	54.0437	59.5413	15.9299	9.00464	27.796
chr1	18434240	18704977	+	ENSG00000117154	IGSF21	protein_coding	Homo sapiens immunoglobin superfamily, member 21 (IGSF21), mRNA.	2	26.4663	-0.105722	0.682804	-0.154834	0.876952	NA	0.962816	0.635501	1.51505	0.12976	NA	2.62756	0.60844	4.31852	1.5708e-05	0.000123478	96.4782	-2.01479	0.333729	-6.0372	1.56814e-09	3.56208e-08	-3.74711	0.380713	-9.84234	7.39673e-23	3.42644e-21	-4.17519	0.414821	-10.065	7.88606e-24	3.57632e-22	11.7026	9.81507	12.9494	6.85224	19.7468	22.328	76.8384	58.0299	257.885
chr1	19197926	19229275	-	ENSG00000159423	ALDH4A1	protein_coding	Homo sapiens aldehyde dehydrogenase 4 family, member A1 (ALDH4A1)	NA	435.009	-0.154842	0.167192	-0.926136	0.354375	0.963347	-0.21004	0.166848	-1.25887	0.208076	0.430958	-0.337115	0.167301	-2.01502	0.0439029	0.1024	531.264	0.206079	0.137802	1.49547	0.134791	0.263087	0.315744	0.13669	2.30993	0.0208922	0.0536038	0.156147	0.138493	1.12747	0.259543	0.407374	446.826	552.916	420.358	478.515	407.407	459.585	395.436	407.21	424.661
chr1	19230775	19283180	-	ENSG00000169991	IFFO2	protein_coding	Homo sapiens intermediate filament family orphan 2 (IFFO2), mRNA.	1	496.257	-0.205469	0.153391	-1.33951	0.180404	0.856835	-0.0129149	0.151706	-0.0851312	0.932157	0.971773	0.35194	0.150014	2.34605	0.0189735	0.0521258	515.457	-0.269495	0.130651	-2.06271	0.0391403	0.100806	-0.359335	0.130484	-2.75388	0.00588942	0.0181312	-0.582714	0.133201	-4.37471	1.21591e-05	6.67696e-05	465.976	514.746	442.273	407.709	462.49	512.614	607.21	662.342	619.233
chr1	19398604	19402005	-	ENSG00000272084	RP5-1126H10.2	3prime_overlapping_ncrna	Homo sapiens cDNA FLJ14043 fis, clone HEMBA1006092.	4	41.1318	-0.133908	0.450285	-0.297385	0.766172	NA	-1.36029	0.47449	-2.86684	0.00414588	0.0318722	-1.35461	0.473202	-2.86264	0.00420133	0.0150474	69.0037	0.1384	0.368602	0.375474	0.707308	0.827544	0.0834266	0.367581	0.226961	0.820454	0.893973	0.550407	0.363715	1.51329	0.130205	0.237058	62.7684	62.1621	66.7394	46.8237	20.7861	27.91	20.6152	29.015	51.7314
chr1	19401000	19536770	-	ENSG00000127481	UBR4	protein_coding	Homo sapiens ubiquitin protein ligase E3 component n-recognin 4 (UBR4), mRNA.,	2	10821.6	0.104127	0.105219	0.989623	0.322358	0.950186	-0.199397	0.105278	-1.89401	0.0582243	0.195885	0.0903619	0.105175	0.859155	0.390255	0.537298	16914.1	-0.713108	0.0656841	-10.8566	1.85454e-27	5.35388e-25	-0.887757	0.0657066	-13.5109	1.34804e-41	1.85402e-39	-0.973139	0.0658299	-14.7826	1.89641e-49	3.10744e-47	9892.95	12147.8	11949.3	11747	8838.23	10428.1	11613.8	12187.3	24179.4
chr1	19542158	19578046	-	ENSG00000127463	EMC1	protein_coding	Homo sapiens ER membrane protein complex subunit 1 (EMC1)	NA	2741.93	0.0911058	0.0894243	1.0188	0.308296	0.941566	-0.135652	0.0895729	-1.51444	0.129915	0.323926	-0.166478	0.089563	-1.85878	0.0630589	0.136219	3050.85	-0.154406	0.0758953	-2.03445	0.0419059	0.106478	-0.136462	0.0756699	-1.80339	0.0713274	0.150011	-0.203211	0.0761221	-2.66954	0.00759551	0.0214944	2779.9	3013.23	3007.26	3165.74	2589.94	2703.55	2625.62	2609.35	3206.58
chr1	19578033	19586622	+	ENSG00000053372	MRTO4	protein_coding	Homo sapiens mRNA turnover 4 homolog (S. cerevisiae) (MRTO4), mRNA.	1	3336.7	0.124548	0.0816943	1.52456	0.127369	0.779511	-0.298843	0.0820714	-3.64125	0.000271316	0.00404837	-0.564009	0.082414	-6.84361	7.72216e-12	2.70093e-10	3087.16	0.0218876	0.0775906	0.282091	0.777874	0.872868	0.000236985	0.077441	0.00306021	0.997558	0.998831	-0.0634252	0.0778646	-0.814557	0.415326	0.570802	3879.94	3735.18	4067.12	4236.97	3147.01	3069.17	2658.42	2565.32	2928.62
chr1	19592476	19600688	-	ENSG00000211454	AKR7L	polymorphic_pseudogene	Homo sapiens aldo-keto reductase family 7-like (AKR7L)	1	26.6865	0.136279	0.624388	0.218261	0.827226	NA	-0.149211	0.627448	-0.237806	0.812031	NA	-1.03404	0.650064	-1.59067	0.111683	0.21252	57.7892	-0.696052	0.396463	-1.75565	0.0791475	0.175444	-1.39219	0.407868	-3.41334	0.000641714	0.00255734	-1.49702	0.415719	-3.60105	0.00031694	0.001282	26.5968	35.9886	37.8522	30.8351	12.4716	43.7257	14.9929	16.0083	89.5648
chr1	19623574	19624397	+	ENSG00000270728	RP4-657E11.10	processed_pseudogene	n/a	NA	20.5935	-0.0121974	0.640453	-0.0190449	0.984805	NA	-0.176448	0.641612	-0.275007	0.783311	NA	0.0385931	0.63489	0.0607871	0.951529	0.969802	20.2117	0.337861	0.612274	0.551814	0.581076	0.731725	-0.0384016	0.619544	-0.0619836	0.950576	0.972165	-0.134428	0.629418	-0.213574	0.830879	0.900395	22.3413	20.7207	19.9222	22.8408	18.7074	19.537	15.9299	29.015	18.5307
chr1	19630459	19638640	-	ENSG00000053371	AKR7A2	protein_coding	Homo sapiens aldo-keto reductase family 7, member A2 (aflatoxin aldehyde reductase) (AKR7A2), mRNA.	NA	1079.44	-0.1132	0.124127	-0.911965	0.361787	0.963347	-0.151463	0.123887	-1.22259	0.221486	0.448238	-0.0615455	0.123556	-0.49812	0.618399	0.736446	914.846	0.281146	0.111784	2.51509	0.0119003	0.0383816	0.331825	0.111203	2.98396	0.00284549	0.00954882	0.167656	0.112519	1.49003	0.136216	0.245403	1174.51	1156	993.122	1163.74	1027.87	1078.26	1046.69	1218.63	784.464
chr1	19638820	19655794	+	ENSG00000040487	PQLC2	protein_coding	Homo sapiens PQ loop repeat containing 2 (PQLC2)	NA	294.441	0.0477259	0.181082	0.26356	0.792119	0.997644	-0.405959	0.183412	-2.21338	0.0268716	0.116518	-0.135867	0.181226	-0.749708	0.45343	0.596264	396.356	-0.287361	0.152843	-1.88011	0.0600937	0.141275	-0.0862832	0.150716	-0.57249	0.56699	0.713493	-0.0562944	0.151761	-0.37094	0.710682	0.817418	331.928	318.445	317.759	355.175	232.804	259.563	312.039	288.149	419.256
chr1	19665267	19812066	-	ENSG00000077549	CAPZB	protein_coding	Homo sapiens capping protein (actin filament) muscle Z-line, beta (CAPZB)	NA	2001.07	0.0338619	0.0939036	0.360603	0.718396	0.993667	-0.0934013	0.0939097	-0.994586	0.319938	0.557249	-0.240054	0.0941218	-2.55046	0.0107582	0.032656	1924.54	0.0752168	0.0906748	0.829522	0.406809	0.581344	0.0693979	0.0904344	0.767384	0.442853	0.607336	0.0834821	0.0908301	0.919102	0.358042	0.513996	2094.76	2198.58	2261.17	2133.33	2069.25	1972.31	1881.6	1804.93	1827.59
chr1	19837087	19837227	+	ENSG00000201609	RNU4-28P	snRNA	n/a	NA	0.114046	-0.0144556	4.99742	-0.00289261	0.997692	NA	1.2845	4.99379	0.25722	0.797009	NA	-0.174069	4.99742	-0.0348317	0.972214	NA	0	NA	NA	NA	NA	NA	NA	NA	NA	NA	NA	NA	NA	NA	NA	NA	0	0	0	0	0	0.930333	0	0	0
chr1	19923477	19956314	+	ENSG00000173436	MINOS1	processed_transcript	Homo sapiens mitochondrial inner membrane organizing system 1 (MINOS1), nuclear gene encoding mitochondrial protein	NA	894.023	0.101545	0.134734	0.753668	0.451048	0.985263	-0.0125832	0.134706	-0.0934123	0.925576	0.969466	-0.349091	0.135631	-2.57383	0.010058	0.030935	1057.14	0.269899	0.108383	2.49024	0.0127658	0.0406772	0.128174	0.108456	1.1818	0.237285	0.387355	0.170187	0.10897	1.56177	0.118342	0.219088	941.527	955.334	1001.09	1034.69	1068.4	822.415	728.09	782.404	935.798
chr1	19934608	19935062	+	ENSG00000226396	RPS14P3	processed_pseudogene	Homo sapiens ribosomal protein S14 pseudogene 3 (RPS14P3), non-coding RNA.	NA	30.5093	-0.0737148	0.616046	-0.119658	0.904754	NA	0.253833	0.605886	0.418945	0.675256	0.835957	0.841611	0.595991	1.41212	0.157914	0.276729	25.9644	-0.163145	0.622652	-0.262017	0.793309	0.882566	-0.166839	0.620095	-0.269054	0.787888	0.87356	-0.727095	0.640972	-1.13436	0.256642	0.403879	27.6607	22.9018	32.8716	14.8465	38.4542	22.328	62.7826	29.015	16.2143
chr1	19967048	19984945	+	ENSG00000158747	NBL1	protein_coding	Homo sapiens neuroblastoma 1, DAN family BMP antagonist (NBL1)	3	560.872	0.0304402	0.152525	0.199575	0.841813	0.997644	0.149334	0.15139	0.98642	0.323927	0.561831	0.642435	0.149465	4.29822	1.72178e-05	0.000133158	395.639	0.00473579	0.149442	0.0316899	0.974719	0.986844	0.131265	0.14783	0.887946	0.37457	0.540866	0.253227	0.148288	1.70768	0.0876966	0.172386	485.126	491.844	501.043	496.788	484.315	601.926	803.055	743.383	347.45
chr1	19991780	20006055	+	ENSG00000158748	HTR6	protein_coding	Homo sapiens 5-hydroxytryptamine (serotonin) receptor 6, G protein-coupled (HTR6), mRNA.	3	19.0817	-0.163977	0.900416	-0.182112	0.855495	NA	2.1318	0.789551	2.70002	0.00693359	NA	3.03203	0.776383	3.90533	9.40984e-05	0.000581907	5.12206	1.13059	1.32172	0.855398	0.392331	NA	1.87272	1.27672	1.46682	0.142424	0.262259	1.79811	1.28822	1.39581	0.162772	NA	4.25549	6.54338	3.98444	5.7102	15.5895	31.6313	37.4821	52.0268	2.31633
chr1	20008706	20126438	-	ENSG00000162542	TMCO4	protein_coding	Homo sapiens transmembrane and coiled-coil domains 4 (TMCO4), mRNA.	NA	128.247	-0.383754	0.277552	-1.38264	0.166776	0.840224	-0.117319	0.273003	-0.429735	0.667388	0.831323	0.183724	0.269895	0.680726	0.496045	0.635607	157.239	0.398185	0.231526	1.71983	0.0854634	0.186016	0.309037	0.231221	1.33654	0.181372	0.31607	0.520927	0.231062	2.25449	0.0241654	0.0584907	115.962	158.132	111.564	98.2155	118.481	134.898	154.614	161.083	115.044
chr1	20209006	20239438	+	ENSG00000169914	OTUD3	protein_coding	Homo sapiens OTU domain containing 3 (OTUD3), mRNA.	NA	1395.52	0.255472	0.100438	2.54358	0.0109722	0.288314	0.0614437	0.100611	0.610705	0.541395	0.749139	0.0631863	0.100513	0.628635	0.529588	0.663883	1617.96	-0.206995	0.110915	-1.86625	0.0620066	0.144935	-0.177436	0.110587	-1.60449	0.108606	0.211005	-0.0748616	0.110788	-0.67572	0.499219	0.650775	1324.52	1338.12	1623.66	1554.32	1376.04	1413.18	1405.58	1415.73	1669.3
chr1	20808884	20812713	-	ENSG00000162545	CAMK2N1	protein_coding	Homo sapiens calcium/calmodulin-dependent protein kinase II inhibitor 1 (CAMK2N1), mRNA.	3	121.658	-0.295136	0.31922	-0.924556	0.355197	0.963347	0.48031	0.309205	1.55337	0.120334	0.308968	0.796159	0.306638	2.59642	0.00942013	0.0293729	100.586	-0.6479	0.295266	-2.19429	0.0282143	0.0774528	-0.63967	0.293448	-2.17984	0.0292694	0.0712049	-0.765776	0.298339	-2.5668	0.0102642	0.0279608	77.6627	123.234	83.6732	79.9429	170.446	111.64	185.537	168.087	134.347
chr1	20825943	20834654	-	ENSG00000090432	MUL1	protein_coding	Homo sapiens mitochondrial E3 ubiquitin protein ligase 1 (MUL1), nuclear gene encoding mitochondrial protein, mRNA.	1	670.109	0.0567876	0.136576	0.415795	0.67756	0.993284	-0.278587	0.137416	-2.02732	0.0426299	0.159105	-0.20021	0.136942	-1.46201	0.143739	0.257748	953.497	-0.511723	0.10591	-4.83168	1.35389e-06	1.53331e-05	-0.753163	0.106424	-7.07698	1.47334e-12	2.62451e-11	-0.685989	0.107011	-6.41048	1.45064e-10	1.82184e-09	717.05	748.127	711.223	814.275	645.407	568.434	621.266	672.347	1243.87
chr1	20878932	20881512	+	ENSG00000183114	FAM43B	protein_coding	Homo sapiens family with sequence similarity 43, member B (FAM43B), mRNA.	3	17.2118	-1.0209	0.824472	-1.23825	0.215623	NA	0.618902	0.729449	0.84845	0.396187	NA	1.81371	0.704724	2.57365	0.0100632	0.030945	5.72661	-0.559159	1.19066	-0.469622	0.638625	NA	0.125777	1.1356	0.110759	0.911808	0.950599	0.424948	1.13037	0.375936	0.706964	NA	12.7665	8.72451	5.97666	4.56816	13.5109	19.537	34.671	42.0217	6.949
chr1	20915441	20945401	+	ENSG00000158825	CDA	protein_coding	Homo sapiens cytidine deaminase (CDA), mRNA.,	NA	30.8173	0.392633	0.559131	0.702219	0.482543	NA	1.09195	0.541953	2.01484	0.0439217	0.162536	1.02361	0.542447	1.88702	0.0591582	0.129862	14.4814	-0.0522559	0.764632	-0.0683412	0.945514	NA	0.580541	0.738027	0.786612	0.431509	0.596434	0.48145	0.746949	0.644555	0.519215	0.668464	13.8303	25.083	25.8989	25.1249	38.4542	44.656	43.1044	37.0191	14.6701
chr1	20959948	20978004	+	ENSG00000158828	PINK1	protein_coding	Homo sapiens PTEN induced putative kinase 1 (PINK1), nuclear gene encoding mitochondrial protein, mRNA.	3	1657.02	-0.101702	0.107025	-0.950269	0.341976	0.959808	-0.0188656	0.106564	-0.177035	0.859481	0.936911	0.338674	0.105844	3.19975	0.00137549	0.00587553	1757.26	0.28111	0.097948	2.86999	0.00410481	0.0158773	0.47329	0.0972812	4.86517	1.14359e-06	8.25786e-06	0.557135	0.0975037	5.71399	1.10358e-08	1.05261e-07	1577.72	1657.66	1407.5	1610.28	1543.36	1661.58	2016.54	2133.1	1342.7
chr1	20969150	20978686	-	ENSG00000117242	PINK1-AS	retained_intron	n/a	4	199.725	-0.18446	0.219408	-0.84072	0.400505	0.974685	-0.762331	0.223315	-3.41371	0.000640851	0.0077348	-0.856154	0.223889	-3.82402	0.000131293	0.000779327	286.301	-0.0678541	0.172142	-0.394176	0.693451	0.817904	0.0863636	0.170135	0.507619	0.611721	0.750875	-0.277879	0.174664	-1.59094	0.111624	0.209087	256.393	283.547	252.016	222.698	179.799	140.48	159.299	143.074	293.402
chr1	20978270	20988000	-	ENSG00000244038	DDOST	protein_coding	Homo sapiens dolichyl-diphosphooligosaccharide--protein glycosyltransferase subunit (non-catalytic) (DDOST), mRNA.,	1	6588.36	-0.0239138	0.0823292	-0.290465	0.77146	0.997644	-0.219366	0.0823769	-2.66296	0.00774571	0.0493716	-0.236013	0.0823627	-2.86553	0.00416316	0.014937	5473.91	0.434144	0.084719	5.12452	2.98294e-07	3.99015e-06	0.549019	0.0845407	6.49414	8.35109e-11	1.18913e-09	0.571683	0.0846695	6.75193	1.4589e-11	2.09073e-10	7376.89	7202.08	6736.69	7609.42	6456.15	6119.73	6223.91	6330.26	4057.44
chr1	20990507	21044510	-	ENSG00000117245	KIF17	protein_coding	Homo sapiens kinesin family member 17 (KIF17)	3	78.9918	-0.584957	0.355214	-1.64678	0.0996039	NA	0.302726	0.336608	0.899343	0.36847	0.603183	1.03906	0.328694	3.16119	0.00157126	0.0065694	42.4703	-0.409338	0.442841	-0.924346	0.355306	0.530271	-0.378974	0.439759	-0.861777	0.38881	0.554434	-0.743216	0.452983	-1.64071	0.100857	0.192503	64.8962	65.4338	47.8133	38.8294	72.7512	88.3817	141.495	130.067	54.8199
chr1	21046225	21059330	-	ENSG00000189410	SH2D5	processed_transcript	Homo sapiens SH2 domain containing 5 (SH2D5)	3	214.125	-0.281773	0.215008	-1.31052	0.190019	0.870905	0.520949	0.20617	2.52679	0.0115109	0.0653572	0.874795	0.203774	4.29297	1.76296e-05	0.000136083	92.249	0.0307096	0.294701	0.104206	0.917006	0.95665	-0.256792	0.297195	-0.864054	0.387558	0.553147	0.170224	0.293833	0.579322	0.562372	0.70465	174.475	169.037	134.475	148.465	248.393	246.538	316.724	322.166	80.2995
chr1	21069154	21113816	-	ENSG00000127483	HP1BP3	protein_coding	Homo sapiens heterochromatin protein 1, binding protein 3 (HP1BP3), mRNA.,	NA	5554.29	0.118875	0.0794262	1.49668	0.134478	0.786351	0.100287	0.079342	1.26399	0.206235	0.429171	0.0599301	0.0793441	0.755318	0.450058	0.593124	6920.71	0.0903108	0.0808706	1.11673	0.264109	0.430237	0.201134	0.0807205	2.49174	0.0127121	0.0350431	0.139865	0.0808901	1.72907	0.0837964	0.165719	5549.16	5254.34	5978.65	5752.46	5661.08	5964.37	5699.16	5721.95	6227.07
chr1	21132963	21503377	-	ENSG00000075151	EIF4G3	protein_coding	Homo sapiens eukaryotic translation initiation factor 4 gamma, 3 (EIF4G3)	NA	5764.31	-0.288761	0.0744795	-3.87705	0.00010573	0.0127425	-0.372312	0.0744432	-5.00129	5.69469e-07	2.82751e-05	-0.322507	0.0743681	-4.33663	1.44686e-05	0.000114454	7968.94	-0.246272	0.0663437	-3.71207	0.000205572	0.00123219	-0.13512	0.0661725	-2.04193	0.0411585	0.0949588	-0.124172	0.0663075	-1.87267	0.061114	0.127786	6988.58	6898.91	5625.03	5745.61	5490.64	5283.36	5718.84	5543.86	8500.17
chr1	21330043	21330427	-	ENSG00000233072	RPS15AP6	processed_pseudogene	n/a	NA	4.8317	-1.51859	1.31375	-1.15592	0.247716	NA	-1.687	1.3173	-1.28065	0.200317	NA	-2.50969	1.39851	-1.79454	0.0727268	NA	10.4092	0.792467	0.877205	0.9034	0.366313	NA	0.694015	0.876502	0.791801	0.428477	0.593353	0.198515	0.905918	0.219131	0.826548	0.898055	10.6387	10.9056	2.98833	4.56816	1.0393	5.582	2.81116	1.00052	8.49322
chr1	21487968	21488574	+	ENSG00000235112	RP11-628K18.1	processed_pseudogene	n/a	NA	3.46417	-0.790058	1.58312	-0.499051	0.617743	NA	-0.153396	1.53608	-0.0998616	0.920454	NA	-2.51298	1.79047	-1.40352	0.160461	NA	8.11671	0.756065	0.973672	0.776508	0.437449	NA	1.10126	0.955167	1.15295	0.248932	0.401331	0.526704	0.989281	0.532411	0.594441	0.731086	7.4471	3.27169	4.98055	1.14204	3.11791	6.51233	1.87411	0	5.40477
chr1	21543740	21671997	-	ENSG00000117298	ECE1	protein_coding	Homo sapiens endothelin converting enzyme 1 (ECE1)	NA	1614.28	0.187457	0.115082	1.6289	0.103334	0.745441	-0.189427	0.115591	-1.63878	0.10126	0.278518	0.165717	0.114836	1.44307	0.149	0.264701	1674.99	0.131458	0.102427	1.28343	0.19934	0.350978	0.422497	0.101555	4.16029	3.17847e-05	0.000168436	0.30437	0.102199	2.9782	0.0028995	0.00930379	1519.21	1668.56	1860.73	1769.02	1267.95	1535.98	1791.65	1834.95	1334.21
chr1	21751118	21754460	-	ENSG00000227001	NBPF2P	unprocessed_pseudogene	Homo sapiens cDNA FLJ25572 fis, clone JTH05111.	NA	18.9557	0.919307	0.739654	1.24289	0.21391	NA	1.41688	0.726703	1.94974	0.0512068	NA	0.674037	0.741861	0.908575	0.363574	0.509929	20.9313	-0.198378	0.599998	-0.33063	0.740924	0.849496	-0.0611738	0.592298	-0.103282	0.917739	0.953868	-0.324898	0.607054	-0.535205	0.592508	0.729469	5.31936	16.3585	25.8989	14.8465	30.1398	27.91	14.0558	21.0108	20.847
chr1	21766621	21811498	+	ENSG00000142794	NBPF3	protein_coding	Homo sapiens neuroblastoma breakpoint family, member 3 (NBPF3)	NA	795.797	0.0823593	0.124548	0.661264	0.508443	0.988414	0.104	0.124029	0.838509	0.401745	0.635684	0.0461937	0.1241	0.372231	0.709721	0.807422	960.888	-0.0839889	0.111566	-0.752819	0.451559	0.622376	-0.117886	0.111267	-1.05949	0.289377	0.448788	-0.194593	0.112288	-1.73298	0.0830989	0.164596	798.968	761.213	781.946	871.377	875.093	809.39	829.292	804.415	1024.59
chr1	21786249	21786575	-	ENSG00000176378	PFN1P10	processed_pseudogene	n/a	NA	0.360956	-0.0144868	4.99742	-0.00289885	0.997687	NA	2.30669	4.89221	0.471503	0.637282	NA	1.30379	4.99149	0.261202	0.793937	NA	1.36813	-2.57563	2.91147	-0.884648	0.376346	NA	1.37063	2.59493	0.528197	0.597363	NA	-0.0220999	2.72246	-0.0081176	0.993523	NA	0	0	0	0	1.0393	0.930333	0	1.00052	2.31633
chr1	21835858	21904905	+	ENSG00000162551	ALPL	protein_coding	Homo sapiens alkaline phosphatase, liver/bone/kidney (ALPL)	3	27.7888	0.294568	0.625636	0.47083	0.637762	NA	0.84332	0.6081	1.38681	0.165499	0.3765	1.71041	0.593971	2.87963	0.00398147	0.014422	26.5425	0.811153	0.545563	1.48682	0.137063	0.266538	0.681385	0.545798	1.24842	0.211878	0.355377	0.533427	0.554491	0.962012	0.336044	0.491639	19.1497	11.9962	19.9222	18.2727	17.6681	38.1437	53.412	50.0258	20.847
chr1	21922708	21995801	-	ENSG00000076864	RAP1GAP	protein_coding	Homo sapiens RAP1 GTPase activating protein (RAP1GAP)	NA	101.887	-0.0597009	0.303198	-0.196904	0.843903	0.997644	0.26123	0.29748	0.878145	0.379865	0.614589	0.587782	0.293891	2	0.0455	0.10525	96.447	-0.39148	0.290891	-1.3458	0.178367	0.324598	-0.268257	0.287252	-0.933871	0.35037	0.515317	-0.094228	0.28756	-0.327682	0.743152	0.840462	95.7485	82.8828	95.6266	75.3747	107.048	107.919	129.313	143.074	99.6023
chr1	22004791	22110099	-	ENSG00000090686	USP48	protein_coding	Homo sapiens ubiquitin specific peptidase 48 (USP48)	NA	2566.73	-0.0221399	0.0954652	-0.231916	0.816603	0.997644	-0.00674274	0.0952619	-0.0707811	0.943572	0.976041	-0.10618	0.0953499	-1.11358	0.265459	0.407036	2918.6	-0.184888	0.0742173	-2.49116	0.0127325	0.0406062	-0.247232	0.0741173	-3.33568	0.000850905	0.00327763	-0.289775	0.0745689	-3.88601	0.000101907	0.000462874	2683.09	2680.61	2699.46	2582.15	2883.03	2481.2	2508.49	2545.31	3208.12
chr1	22148738	22263790	-	ENSG00000142798	HSPG2	protein_coding	Homo sapiens heparan sulfate proteoglycan 2 (HSPG2), mRNA.,	3	828.226	-0.279384	0.344374	-0.811281	0.417204	0.979694	0.691858	0.342242	2.02154	0.0432235	0.160907	1.78958	0.341216	5.24472	1.56516e-07	2.0679e-06	410.972	0.0223397	0.173772	0.128557	0.897708	0.946342	0.336514	0.171459	1.96265	0.0496864	0.111123	0.339485	0.172405	1.96912	0.0489393	0.106054	373.419	607.444	431.316	376.873	621.503	967.547	1623.91	1815.94	320.426
chr1	22351681	22357716	+	ENSG00000218510	LINC00339	lincRNA	Homo sapiens long intergenic non-protein coding RNA 339 (LINC00339)	NA	162.125	0.0772408	0.244391	0.316054	0.751961	0.994485	0.43671	0.239906	1.82034	0.068707	0.217527	0.478677	0.239297	2.00035	0.0454627	0.105193	132.499	0.195013	0.253803	0.768363	0.442272	0.614221	0.0940615	0.253588	0.370923	0.710695	0.823985	0.489937	0.25141	1.94875	0.0513248	0.110398	135.112	140.683	151.409	139.329	208.9	166.53	199.592	190.098	107.323
chr1	22379120	22419437	+	ENSG00000070831	CDC42	protein_coding	Homo sapiens cell division cycle 42 (CDC42)	NA	9629.4	0.0417898	0.103006	0.405702	0.684962	0.993284	-0.00985805	0.102981	-0.0957265	0.923738	0.968413	-0.324525	0.103084	-3.14816	0.001643	0.00681852	9284.84	0.420849	0.0948863	4.4353	9.19442e-06	8.19703e-05	0.371067	0.0948596	3.91174	9.16324e-05	0.000442619	0.299777	0.094972	3.15648	0.00159688	0.0054945	10985.5	9602.41	10015.9	11182.9	11331.5	9211.23	8119.57	8552.41	7648.53
chr1	22394833	22395320	-	ENSG00000271428	RP1-224A6.8	processed_pseudogene	n/a	NA	7.47634	0.128367	0.99486	0.12903	0.897334	NA	-0.406641	1.01205	-0.401801	0.68783	NA	-1.7625	1.10997	-1.58788	0.112314	NA	12.7193	0.116534	0.838517	0.138977	0.889469	NA	-0.190673	0.845298	-0.225568	0.821537	0.894606	0.0451283	0.843789	0.0534829	0.957347	0.97606	7.4471	11.9962	10.9572	10.2784	7.27512	7.44267	2.81116	3.00155	13.898
chr1	22427106	22427853	+	ENSG00000271840	RP1-224A6.9	lincRNA	n/a	NA	12.9261	-0.535898	0.782583	-0.684781	0.493482	NA	-1.12081	0.800814	-1.39959	0.161637	NA	-1.4597	0.816	-1.78884	0.07364	0.153944	15.8003	-0.429394	0.790931	-0.542897	0.587201	0.736634	0.0180961	0.772406	0.0234282	0.981309	0.98959	-0.0972711	0.781724	-0.124432	0.900974	0.945204	20.2136	21.8113	11.9533	17.1306	6.23582	13.0247	7.49643	8.00413	15.4422
chr1	22443798	22470462	-	ENSG00000162552	WNT4	protein_coding	Homo sapiens wingless-type MMTV integration site family, member 4 (WNT4), mRNA.,	NA	35.3738	-0.706416	0.520878	-1.3562	0.175035	NA	-0.434241	0.510297	-0.850956	0.394794	0.628692	0.356305	0.495277	0.719404	0.471892	0.613644	45.3376	0.222092	0.44695	0.496906	0.619255	0.762153	0.297835	0.443416	0.671682	0.501786	0.6598	0.325203	0.446442	0.728432	0.466349	0.619599	42.5549	37.0792	25.8989	22.8408	19.7468	39.074	54.3491	49.0253	37.0613
chr1	22778344	22857650	+	ENSG00000184677	ZBTB40	protein_coding	Homo sapiens zinc finger and BTB domain containing 40 (ZBTB40)	1	1568.04	-0.0129682	0.102173	-0.126924	0.899	0.997644	-0.269391	0.102474	-2.62886	0.00856711	0.0530343	-0.246807	0.102335	-2.41176	0.0158755	0.0450374	2421.35	-0.623265	0.0821964	-7.58263	3.38616e-14	1.7686e-12	-0.689139	0.0820853	-8.3954	4.64304e-17	1.33728e-15	-0.816837	0.0828339	-9.86115	6.13401e-23	2.602e-21	1707.51	1789.61	1784.03	1681.08	1400.98	1510.86	1533.02	1455.75	3296.14
chr1	22843967	22846201	+	ENSG00000237200	ZBTB40-IT1	sense_intronic	n/a	NA	1.01919	-0.0129704	2.85091	-0.00454957	0.99637	NA	-0.0835379	2.84432	-0.0293701	0.976569	NA	-0.137471	2.84638	-0.0482968	0.96148	NA	0.862443	-0.0985814	2.98537	-0.0330215	0.973657	NA	-1.19621	3.13874	-0.381113	0.703119	NA	-1.03421	3.15094	-0.328223	0.742743	NA	1.06387	1.09056	0.99611	1.14204	2.07861	0	0	2.00103	0.772111
chr1	22890057	22930087	+	ENSG00000070886	EPHA8	protein_coding	Homo sapiens EPH receptor A8 (EPHA8)	3	208.705	-0.02707	0.214322	-0.126305	0.89949	0.997644	0.042048	0.212528	0.197847	0.843165	0.927791	0.6835	0.207741	3.29016	0.0010013	0.00448998	123.789	0.223147	0.261394	0.853681	0.393282	0.56802	0.311958	0.258991	1.20451	0.228392	0.376556	0.426841	0.259888	1.64241	0.100506	0.192039	186.178	183.215	184.28	178.158	176.681	204.673	305.479	296.153	105.779
chr1	23037332	23241818	+	ENSG00000133216	EPHB2	protein_coding	Homo sapiens EPH receptor B2 (EPHB2)	3	613.179	-0.230295	0.146931	-1.56737	0.117028	0.76615	0.17262	0.144391	1.19551	0.23189	0.461343	0.740836	0.142383	5.20313	1.95956e-07	2.51145e-06	465.679	0.0370669	0.145437	0.254865	0.798827	0.886234	0.164865	0.144032	1.14463	0.252361	0.405512	0.28858	0.144418	1.99822	0.0456927	0.100017	487.253	589.995	459.207	459.1	579.931	638.209	906.13	919.474	440.875
chr1	23345941	23410182	+	ENSG00000004487	KDM1A	protein_coding	Homo sapiens lysine (K)-specific demethylase 1A (KDM1A)	NA	6914.71	0.00743362	0.080881	0.0919082	0.926771	0.997644	0.0286592	0.0807871	0.354749	0.722778	0.86379	0.0220222	0.0807684	0.272658	0.785116	0.863245	5434.73	0.216464	0.0763046	2.83684	0.00455623	0.0173945	0.18494	0.0762296	2.42609	0.0152623	0.0410217	0.146131	0.0764432	1.91162	0.0559244	0.118674	7285.4	6694.97	6803.43	7253.1	7393.6	6928.19	7320.26	7075.65	4859.66
chr1	23346640	23414551	-	ENSG00000240553	RP1-184J9.2	antisense	n/a	NA	5.7444	-0.617351	1.21994	-0.506048	0.612823	NA	-0.352673	1.19946	-0.294027	0.768737	NA	-1.11145	1.24213	-0.894793	0.370898	NA	6.24511	0.321081	1.48423	0.216328	0.828732	NA	-0.568551	1.51407	-0.37551	0.707281	0.821672	-0.848532	1.54167	-0.550397	0.582047	NA	5.31936	10.9056	5.97666	4.56816	6.23582	6.51233	6.55937	1.00052	4.63266
chr1	23410516	23504301	-	ENSG00000169641	LUZP1	protein_coding	Homo sapiens leucine zipper protein 1 (LUZP1)	NA	1787.02	-0.0949575	0.0953429	-0.995957	0.319271	0.94918	-0.299618	0.0955206	-3.13668	0.00170871	0.0163371	-0.193949	0.0952123	-2.03701	0.0416489	0.0981991	2549.35	-0.18106	0.0811249	-2.23187	0.0256234	0.0716914	-0.136455	0.0808194	-1.68839	0.0913354	0.183104	-0.163395	0.081244	-2.01116	0.0443088	0.0974917	1993.7	2036.08	1949.39	1822.7	1669.12	1618.78	1820.69	1751.9	2702.39
chr1	23466818	23467635	+	ENSG00000229010	RP5-979D14.1	processed_pseudogene	n/a	NA	2.51213	-0.901783	1.7689	-0.509799	0.610192	NA	-3.28927	2.17226	-1.51421	0.129971	NA	-1.04186	1.76718	-0.58956	0.555486	NA	9.95833	1.30166	0.921733	1.41218	0.157896	NA	1.22701	0.920378	1.33316	0.182481	0.31769	0.424684	0.96275	0.441115	0.659129	0.780131	5.31936	4.36225	3.98444	1.14204	1.0393	0	3.74821	1.00052	3.08844
chr1	23516993	23521222	-	ENSG00000179546	HTR1D	protein_coding	Homo sapiens 5-hydroxytryptamine (serotonin) receptor 1D, G protein-coupled (HTR1D), mRNA.	3	78.6196	-0.0367101	0.346621	-0.105908	0.915655	NA	0.71018	0.333581	2.12896	0.0332576	0.134735	0.93618	0.330891	2.82927	0.00466541	0.0163742	47.7567	-0.380397	0.404115	-0.941307	0.346547	0.520624	-0.310737	0.400237	-0.776383	0.437523	0.6024	-0.472145	0.407984	-1.15726	0.247165	0.392378	58.513	57.7999	61.7588	51.3918	90.4193	100.476	108.698	117.06	54.8199
chr1	23607802	23613245	-	ENSG00000261326	RP5-1057J7.6	lincRNA	n/a	4	286.391	-0.561456	0.207486	-2.706	0.00680993	0.22602	-0.260346	0.204762	-1.27145	0.203567	0.425918	-0.66724	0.207087	-3.22202	0.00127288	0.00550005	345.017	-0.0360565	0.221983	-0.162429	0.870968	0.930676	0.362457	0.219446	1.65169	0.0985979	0.19515	0.213053	0.221036	0.963883	0.335104	0.490844	387.249	357.705	257.992	246.681	253.59	369.342	244.571	231.119	325.059
chr1	23630264	23670829	-	ENSG00000125944	HNRNPR	processed_transcript	Homo sapiens heterogeneous nuclear ribonucleoprotein R (HNRNPR)	NA	12556.6	0.0895755	0.0812488	1.10248	0.270251	0.927274	-0.179204	0.0812995	-2.20424	0.0275076	0.118374	-0.162411	0.0812799	-1.99817	0.0456982	0.105633	12462	0.0890639	0.0755308	1.17917	0.238329	0.399514	0.0609449	0.0754949	0.807272	0.41951	0.584586	0.175905	0.0755266	2.32904	0.0198567	0.0493689	13676.1	13032.2	13919.6	14505.1	12470.6	11221.7	12645.5	11557	11480.5
chr1	23685941	23695935	-	ENSG00000125945	ZNF436	protein_coding	Homo sapiens zinc finger protein 436 (ZNF436)	NA	653.139	0.0730806	0.132952	0.549676	0.582542	0.990468	-0.0512913	0.132955	-0.38578	0.69966	0.852318	0.0479286	0.132409	0.361974	0.717371	0.812905	778.812	-0.0897315	0.115271	-0.77844	0.43631	0.608549	-0.31591	0.11573	-2.72972	0.0063389	0.0193272	-0.300366	0.116577	-2.57655	0.00997921	0.0273002	664.92	652.157	661.417	725.196	648.525	627.975	726.216	654.337	841.601
chr1	23695490	23698332	+	ENSG00000249087	C1orf213	processed_transcript	Homo sapiens chromosome 1 open reading frame 213 (C1orf213)	NA	95.3906	-0.321848	0.310482	-1.03661	0.299919	0.938239	0.104174	0.303441	0.343308	0.731366	0.867816	-0.0665022	0.304927	-0.218092	0.827357	0.891903	79.0487	0.170928	0.325813	0.524619	0.599848	0.747163	0.242322	0.323055	0.750095	0.453197	0.616848	0.308863	0.324888	0.950675	0.341769	0.497459	107.451	95.9696	70.7238	92.5053	104.97	114.431	105.887	91.047	66.4015
chr1	23707554	23751233	-	ENSG00000204219	TCEA3	protein_coding	Homo sapiens transcription elongation factor A (SII), 3 (TCEA3), mRNA.,	1	13.3206	0.426099	0.854648	0.498566	0.618085	NA	0.422573	0.850663	0.496757	0.619361	NA	0.946104	0.83571	1.1321	0.257594	0.398066	14.4005	-1.14924	0.717615	-1.60147	0.109273	NA	-1.41623	0.72432	-1.95525	0.0505537	0.112713	-2.02367	0.774057	-2.61436	0.00893945	0.0247462	7.4471	11.9962	17.93	7.99429	8.31442	17.6763	14.9929	23.0119	27.0239
chr1	23755056	23811061	-	ENSG00000088280	ASAP3	protein_coding	Homo sapiens ArfGAP with SH3 domain, ankyrin repeat and PH domain 3 (ASAP3)	3	363.402	-0.152759	0.169128	-0.90321	0.366414	0.963347	0.11808	0.166515	0.709124	0.478247	0.699968	0.509522	0.164347	3.10028	0.00193335	0.00782189	253.914	-0.423289	0.185277	-2.28463	0.0223348	0.0643264	-0.594868	0.18574	-3.2027	0.00136147	0.00498558	-0.492784	0.186613	-2.64067	0.00827425	0.0231612	326.609	346.799	299.829	306.067	358.559	374.924	459.156	513.265	321.198
chr1	23832922	23857712	-	ENSG00000007968	E2F2	protein_coding	Homo sapiens E2F transcription factor 2 (E2F2), mRNA.	1	1794.77	0.277498	0.103659	2.67704	0.00742767	0.236131	0.215223	0.103539	2.07866	0.0376483	0.14695	0.432091	0.103097	4.19113	2.77569e-05	0.000201715	1974.69	-1.02132	0.0877145	-11.6437	2.47087e-31	1.03243e-28	-1.41362	0.0884891	-15.9751	1.90535e-57	5.28199e-55	-1.39824	0.0890805	-15.6964	1.60086e-55	3.51967e-53	1471.33	1633.66	1861.73	1902.64	1722.12	1895.09	2074.64	2174.12	3325.48
chr1	23884409	23886285	-	ENSG00000117318	ID3	protein_coding	Homo sapiens inhibitor of DNA binding 3, dominant negative helix-loop-helix protein (ID3), mRNA.	4	472.115	0.0901015	0.145227	0.620416	0.534984	0.990468	-0.940701	0.150012	-6.27085	3.59088e-10	5.27604e-08	-1.33077	0.152782	-8.71021	3.03323e-18	2.78714e-16	1301.13	0.206894	0.113255	1.82679	0.0677316	0.155411	0.470092	0.112298	4.18612	2.8376e-05	0.000152007	0.480397	0.11273	4.26146	2.03092e-05	0.000106797	621.301	671.787	682.335	694.361	323.223	352.596	266.123	255.132	1004.52
chr1	24018269	24022915	+	ENSG00000142676	RPL11	protein_coding	Homo sapiens ribosomal protein L11 (RPL11)	NA	23332	0.0752335	0.0906383	0.830041	0.406516	0.976193	0.0878871	0.0906148	0.969898	0.332097	0.569473	0.186868	0.0905934	2.06271	0.0391404	0.0935046	20904.4	0.0491732	0.0857997	0.573116	0.566566	0.719132	-0.067485	0.0857996	-0.786543	0.43155	0.596444	0.01522	0.085824	0.177339	0.859242	0.91875	23494.5	21308.5	23092.8	24115.3	24101.4	23708.6	28199.7	23522.1	20380.6
chr1	24063100	24063380	-	ENSG00000244609	RN7SL532P	misc_RNA	n/a	NA	0.381497	-2.47553	4.89088	-0.506152	0.61275	NA	-1.17658	4.88716	-0.240749	0.80975	NA	-2.63514	4.89088	-0.538787	0.590034	NA	3.61009	1.20368	1.54838	0.777383	0.436933	NA	0.391925	1.58883	0.246676	0.805159	NA	0.506356	1.59492	0.317482	0.750878	NA	0	2.18113	0	0	0	0.930333	0	0	3.86055
chr1	24069645	24088549	+	ENSG00000011007	TCEB3	protein_coding	Homo sapiens transcription elongation factor B (SIII), polypeptide 3 (110kDa, elongin A) (TCEB3), mRNA.	1	2588.85	-0.563112	0.0919995	-6.12081	9.30993e-10	6.86416e-07	-0.883096	0.0923372	-9.56381	1.13495e-21	1.81579e-18	-0.900708	0.092301	-9.75837	1.69865e-22	2.93903e-20	3861.02	-0.579631	0.0701768	-8.25957	1.46193e-16	1.0697e-14	-0.830302	0.0703895	-11.7958	4.10133e-32	3.36879e-30	-0.720318	0.070536	-10.2121	1.75114e-24	8.40209e-23	3935.26	3741.72	2548.05	2649.53	2220.99	1961.14	2066.2	2104.09	5267.34
chr1	24086872	24104777	-	ENSG00000236810	RP5-886K2.3	antisense	Homo sapiens uncharacterized LOC100506963 (LOC100506963), non-coding RNA.	NA	44.379	0.205514	0.513528	0.4002	0.689009	NA	-0.0701456	0.515896	-0.135968	0.891846	0.952728	0.0395152	0.513601	0.0769375	0.938673	0.962038	52.9371	-0.581524	0.397434	-1.4632	0.143414	0.275394	-0.517317	0.393553	-1.31448	0.188685	0.32609	-0.246315	0.392098	-0.628198	0.529874	0.677117	22.3413	65.4338	49.8055	51.3918	35.3363	48.3773	54.3491	37.0191	77.2111
chr1	24104895	24114722	+	ENSG00000057757	PITHD1	protein_coding	Homo sapiens PITH (C-terminal proteasome-interacting domain of thioredoxin-like) domain containing 1 (PITHD1), mRNA.,	1	1944.88	-0.0265803	0.0965693	-0.275246	0.783127	0.997644	-0.286449	0.0968387	-2.958	0.00309638	0.0254358	-0.151795	0.0965017	-1.57298	0.115724	0.21837	2474.74	-0.393821	0.0895758	-4.39651	1.10008e-05	9.66631e-05	-0.634183	0.089804	-7.06186	1.64288e-12	2.89742e-11	-0.564455	0.0900577	-6.26771	3.66401e-10	4.33516e-09	2204.34	2087.34	2016.13	2199.57	1829.17	1705.3	2000.61	1916.99	2955.64
chr1	24117460	24122029	+	ENSG00000011009	LYPLA2	protein_coding	Homo sapiens lysophospholipase II (LYPLA2), mRNA.	4	894.526	0.0719116	0.121036	0.594135	0.552422	0.990468	-0.384748	0.122153	-3.14971	0.00163433	0.0158469	-0.316156	0.121771	-2.59632	0.00942275	0.0293754	926.44	0.418711	0.107463	3.89632	9.7664e-05	0.000653549	0.699711	0.106035	6.59885	4.14353e-11	6.15184e-10	0.635105	0.10692	5.93998	2.8505e-09	2.96825e-08	971.315	1046.94	1025	1097.5	773.241	778.689	774.006	870.449	649.345
chr1	24122089	24127271	-	ENSG00000117308	GALE	processed_transcript	Homo sapiens UDP-galactose-4-epimerase (GALE)	3	465.837	0.102951	0.149505	0.688618	0.491064	0.987833	0.156372	0.14852	1.05287	0.292401	0.528333	0.571149	0.146471	3.8994	9.64308e-05	0.000594072	288.83	0.268971	0.18316	1.46851	0.141966	0.273545	0.430843	0.181212	2.37756	0.0174275	0.0459774	0.46604	0.18228	2.55673	0.0105661	0.0286721	404.271	410.052	448.25	425.981	443.782	467.027	615.644	611.315	223.14
chr1	24128375	24165110	-	ENSG00000117305	HMGCL	protein_coding	Homo sapiens 3-hydroxymethyl-3-methylglutaryl-CoA lyase (HMGCL), nuclear gene encoding mitochondrial protein	1	325.808	-0.442259	0.177809	-2.48727	0.0128729	0.312691	0.219557	0.172365	1.27379	0.202738	0.424615	0.142181	0.172581	0.823851	0.410024	0.555905	348.531	-0.744347	0.16187	-4.59844	4.2567e-06	4.17725e-05	-0.834115	0.161638	-5.16038	2.46449e-07	2.0039e-06	-0.866108	0.163537	-5.29611	1.18298e-07	9.48189e-07	331.928	332.622	226.117	263.811	404.289	373.064	379.507	364.188	491.835
chr1	24171567	24194784	-	ENSG00000179163	FUCA1	protein_coding	Homo sapiens fucosidase, alpha-L- 1, tissue (FUCA1), mRNA.,	NA	615.502	0.0541893	0.139157	0.389412	0.696972	0.993284	0.30548	0.137551	2.22084	0.0263616	0.115304	0.361723	0.137209	2.63629	0.00838191	0.0266673	584.453	0.184794	0.135303	1.36578	0.172009	0.316326	0.162047	0.134863	1.20157	0.229532	0.377959	0.106482	0.136074	0.782534	0.433901	0.589491	564.916	537.648	542.88	602.998	725.433	643.791	705.601	731.377	514.998
chr1	24285599	24289952	+	ENSG00000189266	PNRC2	protein_coding	Homo sapiens proline-rich nuclear receptor coactivator 2 (PNRC2), mRNA.	NA	3285.32	0.0454766	0.101671	0.447291	0.654665	0.992999	0.01354	0.101575	0.133301	0.893956	0.952891	-0.150252	0.101708	-1.47729	0.139599	0.252019	3502.62	-0.0327091	0.0848985	-0.385273	0.700035	0.822605	-0.152955	0.0849016	-1.80156	0.0716146	0.15049	-0.231638	0.0852797	-2.71622	0.00660324	0.0190328	3570.35	3236.79	3404.7	3622.55	3785.14	3119.41	3111.95	3108.6	3703.81
chr1	24291294	24307417	-	ENSG00000188529	SRSF10	protein_coding	Homo sapiens serine/arginine-rich splicing factor 10 (SRSF10)	1	6686.77	-0.0543012	0.0799696	-0.679023	0.497123	0.987833	-0.142736	0.0799467	-1.78539	0.0741973	0.22804	-0.562604	0.0802237	-7.01294	2.33367e-12	8.84728e-11	10058	-0.517583	0.0756863	-6.83853	8.00108e-12	2.79211e-10	-0.660738	0.0757005	-8.72831	2.58513e-18	8.27896e-17	-0.640256	0.0758034	-8.44627	3.00752e-17	8.02422e-16	8041.81	7364.58	7497.72	7339.9	7097.4	6915.17	5466.77	5111.64	13260.2
chr1	24480647	24514449	-	ENSG00000185436	IFNLR1	protein_coding	Homo sapiens interferon, lambda receptor 1 (IFNLR1)	NA	448.721	0.166675	0.16255	1.02538	0.305186	0.939672	0.325749	0.161139	2.02153	0.0432244	0.160907	0.458828	0.160409	2.86036	0.00423155	0.015129	424.671	0.0193251	0.14757	0.130956	0.89581	0.94522	0.0452941	0.146705	0.308742	0.757518	0.855226	0.00298648	0.148169	0.020156	0.983919	0.991292	354.269	417.686	440.281	425.981	453.136	517.265	558.484	517.267	402.27
chr1	24645812	24690972	+	ENSG00000158055	GRHL3	protein_coding	Homo sapiens grainyhead-like 3 (Drosophila) (GRHL3)	NA	21.1884	-0.677058	0.676334	-1.00107	0.316793	NA	-0.0334333	0.646976	-0.0516763	0.958787	NA	0.996427	0.624195	1.59634	0.110413	0.210671	42.387	-0.603759	0.424751	-1.42144	0.155188	0.292418	-0.757228	0.425552	-1.7794	0.0751739	0.156432	-0.749561	0.430373	-1.74165	0.0815691	0.162269	20.2136	17.449	9.9611	13.7045	13.5109	23.2583	42.1674	34.0175	63.3131
chr1	24683489	24743424	-	ENSG00000001460	STPG1	protein_coding	Homo sapiens sperm-tail PG-rich repeat containing 1 (STPG1)	3	410.394	-0.0528862	0.157316	-0.336177	0.736737	0.994485	0.33358	0.154269	2.16233	0.0305929	0.127712	0.501793	0.153302	3.27323	0.00106327	0.00471458	383.796	-0.251324	0.152044	-1.65297	0.098338	0.207094	-0.286361	0.15147	-1.89054	0.0586855	0.127833	-0.252167	0.1526	-1.65248	0.0984377	0.189156	365.972	356.614	351.627	344.896	459.372	454.933	531.309	506.261	430.838
chr1	24742284	24799466	+	ENSG00000001461	NIPAL3	protein_coding	Homo sapiens NIPA-like domain containing 3 (NIPAL3), mRNA.,	NA	1480.95	0.0565714	0.116368	0.486143	0.626866	0.992019	0.107558	0.115988	0.927321	0.35376	0.590858	0.32874	0.115503	2.84617	0.00442481	0.0156488	2313.02	0.201553	0.0855431	2.35615	0.0184652	0.0551985	0.230969	0.0852715	2.70863	0.0067562	0.0204275	0.214193	0.0856694	2.50023	0.0124114	0.0329322	1281.97	1484.26	1494.17	1381.87	1605.72	1388.99	1717.62	1805.93	2043.78
chr1	24829387	24867530	+	ENSG00000117602	RCAN3	protein_coding	Homo sapiens RCAN family member 3 (RCAN3)	3	1569.81	0.0901249	0.110072	0.818785	0.412909	0.979263	0.398018	0.109122	3.64744	0.000264867	0.0039686	0.637987	0.108644	5.8723	4.29788e-09	8.02535e-08	1238.85	0.643614	0.107714	5.97521	2.29788e-09	5.10108e-08	0.565256	0.107611	5.25276	1.49835e-07	1.2671e-06	0.588123	0.108074	5.44185	5.27313e-08	4.50511e-07	1269.2	1327.22	1348.73	1416.13	1859.31	1578.78	1982.8	2115.09	908.774
chr1	24958207	24999758	+	ENSG00000133226	SRRM1	processed_transcript	Homo sapiens serine/arginine repetitive matrix 1 (SRRM1), mRNA.,	2	3717.31	0.338758	0.115993	2.9205	0.00349467	0.148576	-0.00954552	0.116173	-0.0821667	0.934514	0.972681	0.0328605	0.116105	0.283023	0.77716	0.857919	5477.15	-0.711837	0.0735254	-9.68152	3.6131e-22	5.36157e-20	-0.944553	0.0736497	-12.8249	1.1887e-37	1.36948e-35	-1.06758	0.0740479	-14.4174	4.02469e-47	6.2379e-45	3204.38	3888.95	4928.75	4039.4	3362.14	3711.1	3744.46	3615.86	8212.17
chr1	25071848	25170815	+	ENSG00000169504	CLIC4	protein_coding	Homo sapiens chloride intracellular channel 4 (CLIC4), nuclear gene encoding mitochondrial protein, mRNA.	NA	6864.21	-0.0832244	0.110937	-0.750196	0.453137	0.986084	0.329616	0.110666	2.97848	0.00289685	0.0241387	0.48424	0.110591	4.37866	1.1941e-05	9.65251e-05	6440.56	0.232212	0.0915894	2.53536	0.0112332	0.0366169	0.21586	0.0915268	2.35843	0.0183524	0.0481099	0.258989	0.091622	2.82672	0.00470278	0.0141835	6456.64	5735.27	5354.09	6159.03	8640.76	6754.22	8437.23	8857.57	5681.19
chr1	25226002	25291612	-	ENSG00000020633	RUNX3	protein_coding	Homo sapiens runt-related transcription factor 3 (RUNX3)	3	477.703	0.521405	0.197472	2.6404	0.00828085	0.247714	0.476415	0.197158	2.41642	0.015674	0.0809427	1.03607	0.195251	5.30636	1.11837e-07	1.52978e-06	264.939	0.132986	0.182184	0.729954	0.465418	0.635036	0.288806	0.180107	1.60352	0.10882	0.211373	0.179029	0.182438	0.981312	0.326439	0.481522	257.457	406.78	522.958	429.407	429.232	497.728	686.86	694.358	248.62
chr1	25549170	25558993	-	ENSG00000117614	SYF2	protein_coding	Homo sapiens SYF2 homolog, RNA splicing factor (S. cerevisiae) (SYF2)	2	1066.21	-0.0519285	0.128758	-0.403304	0.686724	0.993284	-0.0525279	0.128428	-0.409006	0.682535	0.839957	-0.0295281	0.128277	-0.230191	0.817944	0.884922	1455.08	-0.374161	0.125866	-2.9727	0.00295194	0.0120089	-0.654026	0.126228	-5.18131	2.20339e-07	1.80816e-06	-0.638227	0.126677	-5.03823	4.69845e-07	3.375e-06	1163.88	1064.39	1081.78	1067.81	1205.59	954.522	1157.26	1056.54	1863.1
chr1	25568728	25664704	-	ENSG00000117616	C1orf63	protein_coding	Homo sapiens chromosome 1 open reading frame 63 (C1orf63), mRNA.	4	1081.75	-0.0458152	0.123969	-0.369571	0.711702	0.993284	-0.343569	0.124422	-2.76132	0.00575685	0.0401808	-0.655998	0.125258	-5.23719	1.63037e-07	2.14015e-06	1870.71	-0.250214	0.122259	-2.04658	0.0406991	0.104011	-0.116878	0.121834	-0.959316	0.337399	0.501058	-0.242301	0.122389	-1.97977	0.0477297	0.103809	1347.93	1258.51	1315.86	1208.28	935.372	1124.77	863.963	813.419	1939.54
chr1	25662920	25663956	-	ENSG00000259984	RP11-335G20.7	unprocessed_pseudogene	n/a	NA	0.241811	-0.0144689	4.99742	-0.00289527	0.99769	NA	-0.137427	4.99742	-0.0274996	0.978061	NA	2.31324	4.88901	0.47315	0.636106	NA	2.86046	-5.69021	4.79306	-1.18718	0.235157	NA	-5.81184	4.79306	-1.21255	0.225301	NA	-3.21329	4.6866	-0.685634	0.492944	NA	0	0	0	0	0	0	0	2.00103	2.31633
chr1	25664408	25688852	+	ENSG00000183726	TMEM50A	protein_coding	Homo sapiens transmembrane protein 50A (TMEM50A), mRNA.,	NA	2505.98	0.116492	0.104139	1.11863	0.2633	0.924312	-0.0283503	0.104167	-0.272162	0.785497	0.897364	0.0102578	0.104065	0.0985709	0.921479	0.951189	2684.63	0.393873	0.0986922	3.99092	6.58172e-05	0.000460372	0.450591	0.0984588	4.57644	4.72949e-06	2.99681e-05	0.437572	0.0987394	4.43159	9.35423e-06	5.25294e-05	2537.33	2489.76	2618.77	2833.4	2721.93	2231.87	2508.49	2626.35	2104.77
chr1	25757388	25826700	+	ENSG00000204178	TMEM57	protein_coding	Homo sapiens transmembrane protein 57 (TMEM57), mRNA.	NA	912.472	-0.0285878	0.133586	-0.214003	0.830545	0.997644	-0.0529082	0.133293	-0.396931	0.691419	0.84636	-0.143223	0.133446	-1.07326	0.283153	0.427427	933.486	0.0128714	0.125765	0.102345	0.918483	0.957625	-0.17621	0.125995	-1.39854	0.16195	0.290204	-0.0751183	0.126318	-0.594675	0.552061	0.695779	1001.1	934.613	887.534	1011.85	1042.42	833.579	907.067	870.449	958.961
chr1	25870071	25895377	+	ENSG00000157978	LDLRAP1	protein_coding	Homo sapiens low density lipoprotein receptor adaptor protein 1 (LDLRAP1), mRNA.,	1	723.371	0.198163	0.124359	1.59348	0.111054	0.757952	-0.0351618	0.124805	-0.281734	0.778147	0.893077	0.231326	0.123644	1.8709	0.0613588	0.133521	612.425	0.613601	0.137606	4.45911	8.2299e-06	7.50525e-05	0.681371	0.136839	4.97937	6.37901e-07	4.84509e-06	0.696266	0.13758	5.06083	4.17443e-07	3.02611e-06	688.325	687.055	798.88	778.872	656.839	690.307	818.047	819.423	420.8
chr1	25943959	26112698	+	ENSG00000117643	MAN1C1	protein_coding	Homo sapiens mannosidase, alpha, class 1C, member 1 (MAN1C1), mRNA.,	3	204.991	-0.2053	0.223104	-0.920196	0.357471	0.963347	0.337958	0.217211	1.5559	0.119733	0.308101	0.540499	0.215649	2.50639	0.0121972	0.0362593	146.982	-0.0432171	0.236949	-0.18239	0.855277	0.92027	0.0463524	0.234593	0.197587	0.843368	0.908613	0.203727	0.235004	0.866908	0.385993	0.541674	177.667	187.577	150.413	166.738	207.861	254.911	274.557	264.136	144.385
chr1	26126667	26144713	+	ENSG00000162430	SEPN1	protein_coding	Homo sapiens selenoprotein N, 1 (SEPN1)	3	1627.12	0.114698	0.126417	0.9073	0.364248	0.963347	0.134583	0.126146	1.06688	0.286027	0.521768	0.567616	0.125425	4.52554	6.02426e-06	5.2808e-05	982.262	0.27204	0.110261	2.46723	0.0136162	0.0429648	0.338981	0.109637	3.09185	0.00198913	0.00694435	0.375647	0.110166	3.40984	0.000650001	0.00245219	1255.37	1595.49	1620.67	1465.24	1513.22	1628.08	2020.29	2265.17	787.553
chr1	26145131	26159432	+	ENSG00000117640	MTFR1L	protein_coding	Homo sapiens mitochondrial fission regulator 1-like (MTFR1L), nuclear gene encoding mitochondrial protein	NA	941.647	0.03526	0.113449	0.310801	0.755952	0.995063	-0.0387257	0.113276	-0.341871	0.732448	0.8684	0.142017	0.112582	1.26145	0.207145	0.339003	916.701	0.0728605	0.110163	0.661387	0.508364	0.671475	0.104929	0.109596	0.957414	0.338358	0.502188	0.20224	0.109958	1.83924	0.0658793	0.136059	921.313	954.243	977.184	944.468	918.744	914.518	1035.44	1063.55	860.131
chr1	26158404	26158625	-	ENSG00000272478	RP1-317E23.7	antisense	n/a	NA	15.3528	0.549656	0.852069	0.645084	0.518872	NA	-0.384661	0.874896	-0.439665	0.660179	NA	0.117708	0.858383	0.137128	0.89093	0.932738	17.7316	0.52065	0.65184	0.798739	0.424442	0.598002	-0.0406417	0.664406	-0.06117	0.951224	0.972499	-0.437667	0.687985	-0.636158	0.524673	0.673046	17.022	11.9962	21.9144	20.5567	20.7861	1.86067	15.9299	16.0083	12.3538
chr1	26158414	26185903	-	ENSG00000127423	AUNIP	protein_coding	Homo sapiens aurora kinase A and ninein interacting protein (AUNIP), mRNA.	NA	913.961	-0.0638738	0.118499	-0.539023	0.589871	0.990468	0.0391352	0.117721	0.33244	0.739557	0.872229	0.111073	0.117386	0.946218	0.344038	0.490268	832.53	0.101063	0.111293	0.908081	0.363835	0.539013	0.0985317	0.110829	0.889042	0.373981	0.540411	0.0790193	0.111716	0.707326	0.479364	0.632392	919.185	918.255	926.382	830.264	956.158	939.637	1027.95	984.508	786.781
chr1	26186104	26189911	+	ENSG00000236528	RP1-125I3.2	antisense	n/a	NA	8.30765	-0.53916	1.406	-0.383472	0.70137	NA	0.275391	1.35875	0.20268	0.839385	NA	1.50995	1.32763	1.13733	0.255402	NA	3.79295	-0.320265	1.55535	-0.205912	0.836859	NA	-0.473538	1.55731	-0.304074	0.761071	NA	-2.30141	1.7951	-1.28205	0.199825	NA	7.4471	4.36225	7.96888	0	14.5502	0	13.1187	21.0108	5.40477
chr1	26187701	26197744	-	ENSG00000182749	PAQR7	protein_coding	Homo sapiens progestin and adipoQ receptor family member VII (PAQR7), mRNA.	3	131.67	-0.126136	0.272331	-0.46317	0.643242	0.992999	0.314751	0.265729	1.18448	0.236224	0.466007	0.773535	0.261635	2.95655	0.00311104	0.0116827	74.1576	0.158851	0.322975	0.491835	0.622836	0.765077	0.236548	0.319885	0.739478	0.459617	0.62253	0.329412	0.321453	1.02476	0.305477	0.459936	105.323	115.6	98.6149	103.926	124.716	150.714	178.977	204.105	63.3131
chr1	26210672	26233482	-	ENSG00000117632	STMN1	processed_transcript	Homo sapiens stathmin 1 (STMN1)	NA	13021.4	0.12906	0.093317	1.38303	0.166657	0.840224	0.280803	0.0932345	3.01179	0.00259715	0.0222996	0.393655	0.0931958	4.22395	2.40053e-05	0.000178031	11194.8	0.251504	0.0936694	2.68502	0.00725265	0.0254943	0.127124	0.0936718	1.35712	0.174743	0.307599	0.130013	0.0937424	1.38692	0.165467	0.286282	11622.8	11390.9	12020.1	13155.2	15483.5	12606.9	15250.5	15410.9	10031.3
chr1	26213851	26214101	+	ENSG00000229786	SNRPFP2	processed_pseudogene	n/a	NA	0.706016	-1.45174	3.84888	-0.377186	0.706035	NA	1.38959	3.66855	0.378786	0.704847	NA	0.831879	3.71124	0.224152	0.822639	NA	0.637015	-1.84339	3.87359	-0.475886	0.634156	NA	-3.43404	3.87997	-0.885069	0.37612	NA	-3.23589	3.87997	-0.833997	0.404283	NA	1.06387	0	0	0	0	2.791	0.937053	1.00052	3.08844
chr1	26286258	26324648	-	ENSG00000158006	PAFAH2	protein_coding	Homo sapiens platelet-activating factor acetylhydrolase 2, 40kDa (PAFAH2), mRNA.,	4	243.694	-0.110959	0.190352	-0.582913	0.559952	0.990468	-0.289158	0.190755	-1.51586	0.129554	0.3233	-0.826161	0.195196	-4.23247	2.31142e-05	0.000171971	300.432	0.0503445	0.172906	0.291167	0.770923	0.868506	0.124498	0.171515	0.725869	0.467919	0.630502	0.104017	0.173082	0.600966	0.547863	0.692559	310.651	291.18	280.903	276.374	243.197	251.19	177.103	167.086	273.327
chr1	26437664	26452034	+	ENSG00000175087	PDIK1L	protein_coding	Homo sapiens PDLIM1 interacting kinase 1 like (PDIK1L)	NA	1155.46	-0.040161	0.12441	-0.322811	0.746838	0.994485	0.129362	0.123656	1.04614	0.295496	0.531989	0.176482	0.123465	1.42941	0.152887	0.269838	1080.09	0.257985	0.102303	2.52176	0.0116769	0.0377994	0.272018	0.101868	2.67031	0.0075781	0.0225211	0.283019	0.102483	2.76161	0.0057517	0.0168884	1210.69	1038.22	1031.97	1156.89	1331.35	1140.59	1280.95	1296.67	911.091
chr1	26496362	26498551	+	ENSG00000142684	ZNF593	protein_coding	Homo sapiens zinc finger protein 593 (ZNF593), mRNA.	NA	555.235	0.0887781	0.144371	0.614929	0.538602	0.990468	-0.235835	0.145257	-1.62357	0.104468	0.283982	-0.292446	0.145349	-2.01203	0.0442169	0.102955	519.68	-0.221297	0.134928	-1.64011	0.100982	0.211446	-0.144189	0.133826	-1.07744	0.281285	0.439619	-0.139653	0.134898	-1.03525	0.300552	0.454452	585.13	631.436	647.472	646.395	474.961	560.991	504.135	503.26	543.566
chr1	26496438	26498312	-	ENSG00000236782	RP11-96L14.7	antisense	n/a	1	30.799	-0.169439	0.617841	-0.274244	0.783897	NA	-0.91556	0.630947	-1.45109	0.146755	0.350436	-0.660717	0.624126	-1.05863	0.289769	0.43444	38.4348	-1.10834	0.441086	-2.51274	0.0119797	0.0385769	-1.51053	0.449777	-3.35839	0.000783985	0.00305032	-1.16028	0.444862	-2.60818	0.00910248	0.0251473	21.2774	61.0716	28.8872	44.5396	30.1398	13.955	33.7339	19.0098	71.0342
chr1	26503894	26516377	+	ENSG00000142675	CNKSR1	protein_coding	Homo sapiens connector enhancer of kinase suppressor of Ras 1 (CNKSR1)	2	28.1387	0.423712	0.559057	0.757905	0.448508	NA	-0.00125152	0.565158	-0.00221447	0.998233	0.99931	-0.385857	0.573861	-0.672387	0.501337	0.640062	70.3122	-1.22299	0.459879	-2.65937	0.00782863	0.0271345	-1.86008	0.468334	-3.97169	7.13639e-05	0.000351608	-2.12629	0.478697	-4.44184	8.9194e-06	5.03317e-05	25.5329	30.5358	40.8405	34.2612	18.7074	37.2133	22.4893	21.0108	136.664
chr1	26560691	26605299	+	ENSG00000130695	CEP85	protein_coding	Homo sapiens centrosomal protein 85kDa (CEP85), mRNA.,	NA	2041.43	0.164872	0.0922184	1.78784	0.0738011	0.675199	0.14408	0.0920209	1.56574	0.11741	0.30548	0.275153	0.0917263	2.99972	0.00270228	0.0103606	1587.78	0.0371027	0.0905374	0.409805	0.681949	0.809145	-0.00333969	0.0903355	-0.0369699	0.970509	0.983817	-0.0442812	0.0909797	-0.486715	0.62646	0.755569	1873.48	1885.58	2045.01	2171.02	2073.41	2096.97	2256.42	2357.22	1533.41
chr1	26589532	26589889	-	ENSG00000270733	RP11-231P20.5	processed_pseudogene	n/a	NA	1.85371	-0.0485565	2.03913	-0.0238123	0.981002	NA	0.174154	2.01104	0.0865988	0.93099	NA	-1.20332	2.1649	-0.555828	0.578328	NA	4.14567	-0.40257	1.38105	-0.291496	0.770672	NA	0.325006	1.3249	0.245306	0.80622	NA	-0.355593	1.38361	-0.257003	0.797176	NA	2.12774	2.18113	2.98833	1.14204	2.07861	2.791	1.87411	0	3.08844
chr1	26605667	26608007	+	ENSG00000142669	SH3BGRL3	protein_coding	Homo sapiens SH3 domain binding glutamic acid-rich protein like 3 (SH3BGRL3), mRNA.	4	319.678	-0.0547724	0.174716	-0.313494	0.753905	0.994485	-0.195063	0.174818	-1.1158	0.264506	0.499034	-0.571281	0.177178	-3.22434	0.00126266	0.00546747	396.686	0.194757	0.150016	1.29824	0.194204	0.345304	0.302233	0.148656	2.03311	0.0420416	0.096736	0.148979	0.150838	0.987673	0.323313	0.478088	363.844	380.607	382.506	333.476	313.869	338.641	253.004	255.132	332.008
chr1	26607819	26644854	-	ENSG00000158062	UBXN11	protein_coding	Homo sapiens UBX domain protein 11 (UBXN11)	NA	389.482	-0.0133771	0.191588	-0.0698221	0.944335	0.997644	-0.287724	0.192313	-1.49612	0.134622	0.331481	-0.35106	0.192446	-1.8242	0.0681218	0.144981	523.854	-0.259866	0.144576	-1.79743	0.0722671	0.163675	0.0444035	0.14234	0.311953	0.755076	0.854046	0.0490689	0.143272	0.342489	0.731983	0.832274	425.549	460.218	459.207	417.987	294.123	432.605	372.947	331.171	502.644
chr1	26648350	26680621	-	ENSG00000176092	AIM1L	protein_coding	Homo sapiens absent in melanoma 1-like (AIM1L), mRNA.	NA	22.0396	0.333151	0.669182	0.497848	0.618592	NA	0.822153	0.652012	1.26095	0.207328	NA	1.42013	0.640186	2.21831	0.0265337	0.0682917	25.9128	-0.458418	0.569595	-0.804815	0.420927	0.594889	-0.801317	0.576238	-1.3906	0.164347	0.293521	-0.449976	0.571523	-0.787328	0.43109	0.586644	15.9581	10.9056	18.9261	14.8465	18.7074	28.8403	29.9857	43.0222	31.6565
chr1	26758773	26797785	+	ENSG00000117682	DHDDS	nonsense_mediated_decay	Homo sapiens dehydrodolichyl diphosphate synthase (DHDDS)	NA	701.357	-0.0796277	0.130561	-0.609888	0.541936	0.990468	-0.281951	0.130871	-2.15441	0.0312081	0.129202	-0.373599	0.131096	-2.84981	0.00437453	0.0155174	777.36	-0.124053	0.112521	-1.10249	0.270248	0.436635	-0.0597076	0.11172	-0.53444	0.593037	0.735729	-0.125008	0.112889	-1.10735	0.268143	0.417576	819.181	799.383	808.841	721.77	648.525	687.516	611.896	655.338	798.362
chr1	26781144	26781678	-	ENSG00000223583	RP3-476K8.4	processed_pseudogene	n/a	NA	3.30201	-0.517248	1.53911	-0.33607	0.736818	NA	-0.8736	1.5558	-0.561512	0.574448	NA	-1.93909	1.66765	-1.16277	0.244924	NA	7.7406	0.245102	0.995888	0.246114	0.805594	NA	0.0449803	0.999197	0.0450165	0.964094	0.979722	-1.05228	1.08347	-0.971216	0.331441	0.487192	5.31936	5.45282	2.98833	4.56816	3.11791	2.791	2.81116	0	10.0374
chr1	26798941	26802463	+	ENSG00000198830	HMGN2	processed_transcript	Homo sapiens high mobility group nucleosomal binding domain 2 (HMGN2), mRNA.	4	22224.9	-0.0396005	0.105686	-0.3747	0.707883	0.993284	-0.311095	0.105707	-2.94299	0.00325064	0.0262588	-0.709372	0.105771	-6.70668	1.99096e-11	6.36167e-10	25374	0.307583	0.0786442	3.91107	9.18894e-05	0.000621389	0.0964231	0.0786606	1.22581	0.220269	0.366022	-0.0825577	0.0787372	-1.04852	0.294398	0.447916	27873.4	25678.4	24915.7	27197.7	24275	19093.2	15473.6	17738.1	24010.3
chr1	26856252	26901521	+	ENSG00000117676	RPS6KA1	nonsense_mediated_decay	Homo sapiens ribosomal protein S6 kinase, 90kDa, polypeptide 1 (RPS6KA1)	3	1173.7	-0.00401354	0.112511	-0.0356725	0.971543	0.998565	0.115592	0.111783	1.03407	0.301104	0.537008	0.526577	0.110717	4.75605	1.9742e-06	1.94715e-05	940.887	0.135244	0.11309	1.1959	0.231736	0.391188	0.320181	0.112034	2.85789	0.00426462	0.0136403	0.296799	0.112772	2.63184	0.00849249	0.0236729	1019.19	1101.47	1004.08	1112.35	1124.53	1181.52	1560.19	1537.79	779.06
chr1	27018623	27020622	-	ENSG00000260063	RP5-968P14.2	antisense	n/a	NA	43.8812	-0.165942	0.439402	-0.377654	0.705688	NA	-0.281618	0.439256	-0.641126	0.521441	0.734444	-0.637857	0.445744	-1.43099	0.152432	0.269386	42.4635	-0.0130066	0.416249	-0.0312471	0.975072	0.987008	-0.54753	0.425489	-1.28683	0.198155	0.338305	-0.325865	0.424856	-0.767	0.443082	0.597228	43.6188	63.2527	52.7938	42.2555	42.6114	45.5863	35.608	34.0175	43.2382
chr1	27022524	27108595	+	ENSG00000117713	ARID1A	protein_coding	Homo sapiens AT rich interactive domain 1A (SWI-like) (ARID1A)	NA	1945.14	0.291413	0.27386	1.06409	0.287287	0.934144	-0.218072	0.27412	-0.795533	0.426303	0.65855	-0.0151079	0.27395	-0.0551483	0.95602	0.972342	2604.36	-0.307067	0.109357	-2.80793	0.00498618	0.0187519	-0.172177	0.109015	-1.5794	0.114245	0.220128	-0.378074	0.109586	-3.45001	0.000560569	0.00215077	1512.83	2387.24	2611.8	2161.88	1503.87	1861.6	1929.39	1986.02	2851.4
chr1	27090115	27090393	+	ENSG00000266138	RN7SL501P	misc_RNA	n/a	NA	1.4948	0.947739	2.45434	0.386148	0.699387	NA	-0.139283	2.5231	-0.0552032	0.955977	NA	-3.18579	2.78289	-1.14478	0.252302	NA	1.75212	2.4527	2.35822	1.04006	0.298311	NA	1.94545	2.39195	0.813331	0.416029	NA	2.85854	2.33561	1.22389	0.220992	NA	3.19162	0	4.98055	1.14204	1.0393	1.86067	0	0	0
chr1	27113963	27124889	+	ENSG00000060642	PIGV	protein_coding	Homo sapiens phosphatidylinositol glycan anchor biosynthesis, class V (PIGV)	NA	256.026	-0.0322135	0.19511	-0.165104	0.868862	0.997644	0.37148	0.191149	1.94341	0.0519666	0.182191	0.412321	0.19067	2.16249	0.0305807	0.076813	152.682	0.279998	0.238067	1.17613	0.239543	0.400763	0.341756	0.236222	1.44675	0.147966	0.270083	0.468335	0.236902	1.97691	0.0480516	0.104404	231.924	222.475	215.16	229.55	284.769	305.149	293.298	320.165	111.956
chr1	27153201	27184093	+	ENSG00000204160	ZDHHC18	protein_coding	Homo sapiens zinc finger, DHHC-type containing 18 (ZDHHC18), mRNA.	NA	735.705	-0.239734	0.137045	-1.74931	0.0802376	0.689306	-0.458602	0.137417	-3.3373	0.000845953	0.00958354	-0.216779	0.136388	-1.58943	0.111964	0.21288	657.171	-0.0119331	0.122183	-0.0976661	0.922197	0.959327	0.0521877	0.121298	0.430242	0.667019	0.793611	0.180944	0.121609	1.48792	0.136772	0.246176	803.223	946.609	762.024	719.486	604.874	672.631	731.839	795.41	634.675
chr1	27189633	27190947	+	ENSG00000175793	SFN	protein_coding	Homo sapiens stratifin (SFN), mRNA.	NA	36.2848	-0.578094	0.493602	-1.17117	0.241529	NA	0.055718	0.475301	0.117227	0.90668	0.960912	0.231525	0.471575	0.490961	0.623454	0.740622	23.2909	-0.573288	0.585833	-0.978586	0.327784	0.499942	-0.410088	0.575514	-0.712559	0.476119	0.637869	0.377944	0.559128	0.675952	0.499071	0.650632	44.6826	31.6263	24.9028	26.2669	41.5721	38.1437	46.8527	44.0227	26.2518
chr1	27202624	27216788	-	ENSG00000142751	GPN2	protein_coding	Homo sapiens GPN-loop GTPase 2 (GPN2), mRNA.	2	831.835	-0.122284	0.122028	-1.0021	0.316297	0.94795	-0.321201	0.122305	-2.62623	0.00863371	0.0532862	-0.252574	0.121918	-2.07166	0.0382969	0.0917591	1417.15	-0.743093	0.0983262	-7.55743	4.11121e-14	2.10574e-12	-1.12262	0.0991728	-11.3198	1.04718e-29	7.52192e-28	-1.09399	0.0997957	-10.9622	5.80432e-28	3.51273e-26	954.293	955.334	858.647	896.502	731.669	801.947	781.502	844.435	2242.98
chr1	27216979	27226957	-	ENSG00000198746	GPATCH3	protein_coding	Homo sapiens G patch domain containing 3 (GPATCH3), mRNA.,	1	251.431	0.254069	0.195923	1.29678	0.194708	0.875361	-0.382608	0.199594	-1.91693	0.0552465	0.189765	-0.339813	0.198938	-1.70814	0.0876104	0.176109	374.814	-0.429809	0.151834	-2.83078	0.00464345	0.0176892	-0.538902	0.151758	-3.55107	0.000383666	0.00160998	-0.390622	0.152115	-2.56794	0.0102305	0.0278871	244.691	303.177	326.724	326.624	206.821	214.907	226.767	212.109	457.862
chr1	27226729	27273353	+	ENSG00000090273	NUDC	protein_coding	Homo sapiens nuclear distribution C homolog (A. nidulans) (NUDC), mRNA.	NA	3923.02	0.26165	0.102704	2.54761	0.0108463	0.286435	-0.0984308	0.102909	-0.95648	0.33883	0.576215	-0.0393752	0.102821	-0.382947	0.701759	0.801785	4293.6	-0.311139	0.0700035	-4.44461	8.80511e-06	7.93009e-05	-0.469322	0.0700569	-6.69915	2.09629e-11	3.2313e-10	-0.494802	0.0703765	-7.03079	2.05365e-12	3.31505e-11	3515.03	4289.19	4759.41	4597.86	3843.34	3479.45	3743.53	3959.04	5154.61
chr1	27276053	27286897	-	ENSG00000175707	C1orf172	protein_coding	Homo sapiens chromosome 1 open reading frame 172 (C1orf172), mRNA.	NA	27.1458	0.153987	0.585067	0.263195	0.7924	NA	0.795806	0.566142	1.40566	0.159824	NA	1.01871	0.561585	1.814	0.0696784	0.147558	59.4397	0.379974	0.371365	1.02318	0.306223	0.476687	0.388579	0.369345	1.05208	0.292765	0.452668	0.28312	0.374388	0.756219	0.449518	0.603282	18.0858	19.6301	15.9378	26.2669	32.2184	33.492	37.4821	40.0206	54.0477
chr1	27320198	27327389	+	ENSG00000253368	TRNP1	protein_coding	Homo sapiens TMF1-regulated nuclear protein 1 (TRNP1), mRNA.	3	256.742	-0.362595	0.20132	-1.80109	0.0716891	0.668764	0.42078	0.194037	2.16856	0.030116	0.126426	0.502267	0.193365	2.5975	0.0093904	0.0292914	181.864	0.17314	0.219637	0.788302	0.43052	0.60323	0.186826	0.218455	0.855214	0.392433	0.557674	0.00262687	0.222127	0.011826	0.990564	0.995954	248.946	213.75	188.265	171.306	316.987	305.149	316.724	348.18	175.269
chr1	27425306	27493472	-	ENSG00000090020	SLC9A1	protein_coding	Homo sapiens solute carrier family 9, subfamily A (NHE1, cation proton antiporter 1), member 1 (SLC9A1)	1	226.574	0.48141	0.258341	1.86347	0.0623964	0.631725	0.0677505	0.259974	0.260605	0.794397	0.902092	-0.0241986	0.260319	-0.0929573	0.925937	0.954484	362.457	-0.188323	0.178086	-1.05748	0.29029	0.458858	-0.435854	0.178849	-2.437	0.0148097	0.0399443	-0.597114	0.181331	-3.29296	0.000991399	0.00358219	151.07	267.188	330.709	252.391	199.546	240.026	208.963	208.107	427.749
chr1	27533421	27534287	+	ENSG00000225159	NPM1P39	processed_pseudogene	Novel nucleic acids.	NA	57.6169	-0.0618099	0.420477	-0.147	0.883132	NA	0.336403	0.413056	0.814424	0.415402	0.648674	-0.129352	0.418956	-0.308747	0.757514	0.843126	31.8256	0.600463	0.541284	1.10933	0.267287	0.433636	0.216176	0.546337	0.395683	0.692339	0.811809	-0.0454715	0.557392	-0.0815789	0.934982	0.96325	74.471	39.2603	49.8055	59.3861	83.1442	61.402	52.475	53.0273	23.1633
chr1	27537756	27537975	+	ENSG00000225990	SNRPEP7	processed_pseudogene	n/a	NA	0.342138	-0.0144748	4.99742	-0.00289645	0.997689	NA	2.82295	4.86011	0.580841	0.561348	NA	-0.174088	4.99742	-0.0348355	0.972211	NA	0	NA	NA	NA	NA	NA	NA	NA	NA	NA	NA	NA	NA	NA	NA	NA	0	0	0	0	0	2.791	0	0	0
chr1	27561007	27635110	+	ENSG00000142784	WDTC1	protein_coding	Homo sapiens WD and tetratricopeptide repeats 1 (WDTC1)	3	907.888	0.0352043	0.129461	0.27193	0.785676	0.997644	0.164827	0.128612	1.28158	0.19999	0.421018	0.591927	0.127385	4.64677	3.37181e-06	3.14805e-05	1000.54	-0.0581728	0.117868	-0.493544	0.621628	0.764185	0.133276	0.116867	1.14041	0.254117	0.407792	0.0944267	0.117603	0.802929	0.422016	0.577483	741.519	852.821	841.713	791.434	835.599	957.313	1230.35	1206.62	894.876
chr1	27648651	27662891	+	ENSG00000186501	TMEM222	protein_coding	Homo sapiens transmembrane protein 222 (TMEM222)	1	662.34	0.13241	0.132466	0.99958	0.317514	0.94843	-0.380679	0.134087	-2.83904	0.00452498	0.0340058	-0.21704	0.133198	-1.62945	0.103219	0.199803	806	-0.321796	0.114325	-2.81475	0.00488156	0.0184519	-0.513112	0.11464	-4.47583	7.61133e-06	4.63578e-05	-0.51572	0.115585	-4.46182	8.12681e-06	4.6265e-05	687.261	765.576	789.915	802.855	536.28	583.319	619.392	648.334	985.985
chr1	27651820	27652287	+	ENSG00000241547	RP11-4K3__A.5	processed_pseudogene	Homo sapiens actin, gamma 1 pseudogene (LOC644961), non-coding RNA.	NA	18.5578	-0.030888	0.658341	-0.0469179	0.962579	NA	-0.300438	0.662584	-0.453434	0.650236	NA	-0.450192	0.666146	-0.675816	0.499158	0.638332	26.2388	0.101416	0.618009	0.164101	0.869652	0.930167	-0.334436	0.625003	-0.535096	0.592584	0.73541	-0.620099	0.638816	-0.970699	0.331698	0.487334	21.2774	21.8113	24.9028	17.1306	14.5502	20.4673	14.9929	17.0088	30.8844
chr1	27668513	27680421	+	ENSG00000142765	SYTL1	protein_coding	Homo sapiens synaptotagmin-like 1 (SYTL1)	NA	79.2661	-0.595055	0.36689	-1.62189	0.104827	NA	0.337946	0.349426	0.967148	0.33347	0.570469	0.78974	0.344624	2.2916	0.0219288	0.0586594	59.818	-0.0258417	0.371215	-0.0696137	0.944501	0.97142	0.0423684	0.368133	0.11509	0.908374	0.949026	-0.20318	0.376032	-0.540325	0.588973	0.72646	57.4491	81.7923	50.8016	41.1135	74.8298	101.406	119.006	125.064	54.8199
chr1	27681675	27693383	-	ENSG00000142733	MAP3K6	protein_coding	Homo sapiens mitogen-activated protein kinase kinase kinase 6 (MAP3K6), mRNA.	1	228.047	-0.0327654	0.219086	-0.149555	0.881116	0.997644	-0.220806	0.219569	-1.00563	0.314591	0.551809	-0.0348521	0.217976	-0.159889	0.872968	0.921466	211.066	0.26927	0.206667	1.30292	0.192602	0.343216	0.545195	0.203412	2.68025	0.00735682	0.0219702	0.427523	0.205923	2.07613	0.0378823	0.085574	242.563	246.467	246.039	231.834	174.603	245.608	254.878	229.118	152.106
chr1	27719148	27722318	+	ENSG00000181773	GPR3	protein_coding	Homo sapiens G protein-coupled receptor 3 (GPR3), mRNA.	1	29.074	0.182656	0.52985	0.344732	0.730296	NA	-0.166668	0.534837	-0.311625	0.755326	0.8805	-0.354234	0.538592	-0.657704	0.510729	0.648008	22.8068	-1.75972	0.600387	-2.93097	0.00337908	0.0134637	-1.55457	0.586842	-2.64905	0.00807185	0.0237418	-1.93541	0.612935	-3.1576	0.00159071	0.00547544	34.0439	28.3547	39.8444	30.8351	25.9826	29.7707	21.5522	28.0144	52.5035
chr1	27730730	27816669	-	ENSG00000158195	WASF2	protein_coding	Homo sapiens WAS protein family, member 2 (WASF2)	NA	2143.35	0.0803915	0.119282	0.673959	0.500337	0.988414	-0.00637231	0.119227	-0.053447	0.957376	0.982626	0.351154	0.118717	2.95792	0.00309727	0.0116472	2286.55	-0.20619	0.0820072	-2.51429	0.0119273	0.0384496	-0.260904	0.0818753	-3.1866	0.00143953	0.00524116	-0.30954	0.0824119	-3.75602	0.000172639	0.00074647	1777.73	2267.28	2278.1	1997.43	2051.58	1992.77	2545.97	2687.39	2469.98
chr1	27860546	27930942	-	ENSG00000126705	AHDC1	protein_coding	Homo sapiens AT hook, DNA binding motif, containing 1 (AHDC1), mRNA.,	3	216.775	0.361543	0.299778	1.20604	0.227803	0.895841	0.0298056	0.301029	0.0990125	0.921128	0.96717	0.735499	0.297258	2.47428	0.0133504	0.0390101	220.612	-0.276699	0.217922	-1.26972	0.204185	0.357464	0.0625548	0.214124	0.292142	0.770178	0.863556	0.0135275	0.216009	0.0626248	0.950065	0.971659	134.048	222.475	287.876	169.022	139.267	225.141	284.864	317.164	214.647
chr1	27975930	27976121	+	ENSG00000235912	RP1-159A19.3	processed_pseudogene	n/a	NA	9.17995	0.266838	0.907989	0.293877	0.768852	NA	-0.0725602	0.91597	-0.0792168	0.93686	NA	-0.964367	0.961108	-1.00339	0.315672	0.461284	8.49319	0.359583	0.999364	0.359812	0.718988	NA	-0.234913	1.02188	-0.229883	0.818183	0.892601	0.45508	0.998602	0.455717	0.648594	0.772239	10.6387	9.81507	10.9572	13.7045	8.31442	11.164	5.62232	5.00258	11.5817
chr1	27992572	27998729	-	ENSG00000126709	IFI6	protein_coding	Homo sapiens interferon, alpha-inducible protein 6 (IFI6)	1	83.7603	-0.00784117	0.351888	-0.0222831	0.982222	0.998565	0.270627	0.346544	0.780931	0.434843	0.666451	0.590905	0.342845	1.72353	0.0847918	0.171674	98.7334	0.802277	0.304644	2.63349	0.00845128	0.0289951	1.04083	0.300502	3.46363	0.000532936	0.00216221	1.10531	0.301909	3.66108	0.000251156	0.00104462	67.0239	78.5206	82.6771	61.6702	69.6333	106.058	116.195	106.055	55.592
chr1	28052490	28089633	+	ENSG00000009780	FAM76A	protein_coding	Homo sapiens family with sequence similarity 76, member A (FAM76A)	NA	490.166	-0.037804	0.150083	-0.251887	0.801129	0.997644	0.123153	0.148664	0.828398	0.407445	0.641671	0.128816	0.148472	0.867613	0.385606	0.532876	474.775	0.0728012	0.137095	0.531028	0.595399	0.743453	0.0780739	0.136391	0.572428	0.567032	0.713496	0.0068406	0.137975	0.0495787	0.960458	0.977912	514.914	448.222	450.242	488.793	536.28	517.265	521.939	546.282	440.103
chr1	28099694	28150963	+	ENSG00000117758	STX12	protein_coding	Homo sapiens syntaxin 12 (STX12), mRNA.	NA	1356.04	-0.229765	0.112303	-2.04594	0.0407622	0.535087	-0.0251982	0.111482	-0.226029	0.821179	0.916459	-0.00362182	0.111353	-0.0325256	0.974053	0.983547	1646.18	-0.178853	0.106217	-1.68385	0.0922109	0.197029	-0.246115	0.106103	-2.31959	0.0203633	0.0524514	-0.234547	0.106531	-2.20168	0.0276878	0.0656085	1489.42	1400.28	1203.3	1261.96	1549.6	1304.33	1449.62	1473.76	1828.36
chr1	28100369	28100552	+	ENSG00000269971	RP3-426I6.5	sense_intronic	n/a	NA	2.64614	-0.984519	1.78661	-0.551054	0.581597	NA	-0.574392	1.74207	-0.329719	0.741612	NA	-1.62435	1.84183	-0.881923	0.377818	NA	2.54199	-0.11021	1.66221	-0.066303	0.947137	NA	-1.83895	1.86063	-0.988345	0.322984	NA	-0.656489	1.71679	-0.382393	0.70217	NA	3.19162	5.45282	0.99611	3.42612	2.07861	3.72133	2.81116	0	2.31633
chr1	28146494	28146852	+	ENSG00000270031	RP3-426I6.6	sense_intronic	n/a	NA	1.33173	1.55197	2.75236	0.563869	0.572843	NA	1.39645	2.75522	0.50684	0.612267	NA	1.85082	2.71716	0.681158	0.495772	NA	3.06657	0.679923	1.59949	0.425087	0.670774	NA	0.622178	1.59563	0.389926	0.696591	NA	-0.0406813	1.66642	-0.0244125	0.980524	NA	1.06387	0	1.99222	1.14204	0	2.791	0.937053	3.00155	1.54422
chr1	28157289	28178187	+	ENSG00000117751	PPP1R8	protein_coding	Homo sapiens protein phosphatase 1, regulatory subunit 8 (PPP1R8)	NA	2034.66	0.0201724	0.100543	0.200635	0.840984	0.997644	-0.130199	0.100588	-1.29437	0.195538	0.415567	-0.226535	0.100694	-2.24974	0.0244654	0.0639823	2076.29	0.0667056	0.088421	0.754409	0.450604	0.621707	0.0487135	0.0882176	0.552197	0.580813	0.725079	0.0478653	0.0886279	0.54007	0.589149	0.726466	2214.98	2178.95	2130.68	2327.48	2145.12	1888.58	1974.37	1833.95	1932.59
chr1	28160912	28161077	+	ENSG00000252947	SCARNA1	snoRNA	Homo sapiens small Cajal body-specific RNA 1 (SCARNA1), guide RNA.	NA	1.36169	1.58868	2.58516	0.614539	0.53886	NA	1.8571	2.55356	0.727261	0.467066	NA	1.39266	2.58842	0.538036	0.590552	NA	0.773782	-0.526756	3.26815	-0.161179	0.871953	NA	-2.11196	3.27515	-0.644843	0.519029	NA	1.12746	3.05497	0.369058	0.712084	NA	0	1.09056	0.99611	2.28408	2.07861	1.86067	1.87411	1.00052	0.772111
chr1	28177085	28177255	-	ENSG00000268552	AL109927.1	protein_coding	n/a	NA	28.7437	-0.168821	0.540726	-0.312212	0.75488	NA	-0.0381067	0.534812	-0.0712526	0.943197	0.975863	-0.252641	0.538834	-0.468866	0.639165	0.752754	31.9148	0.575473	0.499969	1.15102	0.249725	0.412647	0.349024	0.502196	0.694996	0.487058	0.647197	0.151484	0.511839	0.29596	0.76726	0.85795	37.2355	26.1735	27.8911	28.551	33.2577	28.8403	30.9228	23.0119	23.1633
chr1	28199055	28213196	+	ENSG00000130775	THEMIS2	protein_coding	Homo sapiens thymocyte selection associated family member 2 (THEMIS2)	1	69.6889	0.0188159	0.393485	0.0478186	0.961861	NA	-0.021642	0.392276	-0.0551704	0.956003	0.981776	0.490561	0.385761	1.27167	0.20349	0.334637	74.6145	-0.578809	0.330825	-1.74959	0.080189	0.177085	-0.887391	0.333957	-2.6572	0.00787917	0.0232755	-1.27464	0.346377	-3.67992	0.000233303	0.000978095	59.5768	69.7961	63.751	67.3804	42.6114	84.6603	84.3348	100.052	98.0581
chr1	28218035	28241257	-	ENSG00000117748	RPA2	protein_coding	Homo sapiens replication protein A2, 32kDa (RPA2), mRNA.,	2	2311.44	0.121269	0.110282	1.09963	0.271494	0.927347	-0.10036	0.110419	-0.908902	0.363402	0.598972	-0.043448	0.110286	-0.393957	0.693613	0.795126	2882.76	-0.373622	0.0823196	-4.53868	5.6607e-06	5.42103e-05	-0.742705	0.0827549	-8.97476	2.83983e-19	1.00567e-17	-0.724525	0.0831085	-8.71783	2.83581e-18	8.52166e-17	2511.8	2219.3	2456.41	2691.79	2430.93	2003.94	2269.54	2386.23	3783.34
chr1	28261504	28285668	+	ENSG00000130768	SMPDL3B	protein_coding	Homo sapiens sphingomyelin phosphodiesterase, acid-like 3B (SMPDL3B)	4	169.892	0.165764	0.232379	0.713336	0.475638	0.987833	0.114812	0.231713	0.495495	0.620251	0.802594	0.26894	0.230103	1.16878	0.242492	0.380394	216.878	0.538254	0.198426	2.71262	0.00667532	0.0237649	0.695439	0.196077	3.54677	0.000389992	0.00163382	0.883531	0.196137	4.50467	6.64774e-06	3.85782e-05	147.878	166.856	168.343	185.011	164.21	177.694	185.537	199.103	145.157
chr1	28285973	28294607	+	ENSG00000158156	XKR8	protein_coding	Homo sapiens XK, Kell blood group complex subunit-related family, member 8 (XKR8), mRNA.	3	208.519	-0.0937859	0.216968	-0.432256	0.665555	0.993284	-0.0532569	0.215514	-0.247115	0.804819	0.906803	0.380713	0.212113	1.79485	0.072677	0.15242	210.123	0.351447	0.200384	1.75387	0.0794533	0.175852	0.662122	0.19681	3.36428	0.000767437	0.00299843	0.447152	0.200203	2.2335	0.0255162	0.0612397	182.986	222.475	200.218	179.3	190.192	201.882	265.186	270.139	148.245
chr1	28296855	28415207	-	ENSG00000158161	EYA3	protein_coding	Homo sapiens eyes absent homolog 3 (Drosophila) (EYA3), mRNA.,	1	1352.62	-0.0549642	0.107001	-0.51368	0.607476	0.990468	-0.23806	0.107149	-2.22177	0.0262989	0.115135	-0.307346	0.107231	-2.8662	0.00415428	0.0149085	2051.14	-0.339873	0.0806243	-4.21552	2.49207e-05	0.000197846	-0.34195	0.0803481	-4.25586	2.08248e-05	0.000114815	-0.504389	0.0812687	-6.20644	5.41974e-10	6.18905e-09	1585.17	1468.99	1505.12	1434.4	1267.95	1331.31	1308.13	1194.62	2423.66
chr1	28316669	28317035	-	ENSG00000238231	RP11-460I13.6	processed_pseudogene	n/a	NA	2.62166	-0.524334	1.7973	-0.291734	0.77049	NA	-1.41763	1.87788	-0.754911	0.450302	NA	-0.407758	1.77674	-0.229499	0.818481	NA	3.91119	0.626083	1.34239	0.466393	0.640934	NA	0.152046	1.36609	0.1113	0.911378	NA	0.331859	1.36734	0.242704	0.808235	NA	1.06387	6.54338	2.98833	2.28408	0	2.791	2.81116	3.00155	3.86055
chr1	28358397	28358691	-	ENSG00000240750	RN7SL559P	misc_RNA	n/a	NA	2.52473	-0.495907	1.79927	-0.275616	0.782843	NA	-1.99591	1.97351	-1.01135	0.311848	NA	-0.407769	1.78103	-0.228952	0.818906	NA	3.58287	0.486212	1.61186	0.301646	0.762922	NA	0.574935	1.59974	0.359393	0.719301	NA	0.306989	1.62925	0.188424	0.850545	NA	1.06387	6.54338	1.99222	3.42612	0	1.86067	2.81116	3.00155	1.54422
chr1	28421582	28422933	-	ENSG00000228589	SPCS2P4	processed_pseudogene	n/a	NA	87.5574	-0.290895	0.471447	-0.617026	0.537218	0.990468	0.567657	0.462058	1.22854	0.219244	0.445701	0.447663	0.46263	0.967647	0.333221	0.479135	78.8633	0.46872	0.367348	1.27596	0.201971	0.354548	0.300064	0.36797	0.815457	0.414811	0.580237	0.498149	0.367937	1.3539	0.175769	0.300131	109.579	43.6225	36.8561	89.0792	138.227	90.2423	74.9643	137.071	60.9967
chr1	28525967	28559536	-	ENSG00000126698	DNAJC8	protein_coding	Homo sapiens DnaJ (Hsp40) homolog, subfamily C, member 8 (DNAJC8), mRNA.	1	3556.43	-0.0179357	0.095526	-0.187757	0.851067	0.997644	-0.237279	0.0956254	-2.48134	0.0130888	0.0713615	-0.405538	0.0957727	-4.23438	2.29182e-05	0.000171061	4401.44	-0.305283	0.0896332	-3.40591	0.000659431	0.00337539	-0.560209	0.0897749	-6.24015	4.37149e-10	5.69032e-09	-0.479215	0.0899023	-5.3304	9.79963e-08	7.96862e-07	4218.25	3872.59	3881.84	4111.35	3638.6	3256.17	3280.62	2913.5	5322.93
chr1	28527070	28527419	+	ENSG00000269804	AL353354.2	protein_coding	n/a	NA	0.967242	-0.0144716	4.25785	-0.0033988	0.997288	NA	-0.13743	4.25785	-0.0322769	0.974251	NA	4.31586	4.03733	1.06899	0.285074	NA	0	NA	NA	NA	NA	NA	NA	NA	NA	NA	NA	NA	NA	NA	NA	NA	0	0	0	0	0	0	0	8.00413	0
chr1	28562620	28573417	+	ENSG00000130770	ATPIF1	protein_coding	Homo sapiens ATPase inhibitory factor 1 (ATPIF1), nuclear gene encoding mitochondrial protein	NA	1679.6	0.0281447	0.109232	0.257661	0.796669	0.997644	-0.160304	0.109354	-1.46592	0.142671	0.344454	-0.380272	0.109731	-3.4655	0.000529242	0.00260678	2223.87	0.1345	0.0880829	1.52697	0.126769	0.251476	-0.0377636	0.0881853	-0.42823	0.668483	0.795028	0.00411275	0.0884957	0.046474	0.962932	0.978824	2001.14	1724.18	1798.97	2002	1751.22	1597.38	1429.01	1473.76	2122.53
chr1	28566020	28567964	-	ENSG00000270605	RP5-1092A3.4	antisense	n/a	NA	54.6668	-0.36706	0.405216	-0.905839	0.365021	NA	0.0838147	0.395644	0.211844	0.832229	0.921719	-0.313889	0.401229	-0.782319	0.434027	0.578656	57.3197	0.30176	0.411995	0.732436	0.463903	0.633505	0.489619	0.407082	1.20275	0.229072	0.377398	0.683036	0.407113	1.67776	0.0933946	0.181268	63.8323	58.8904	53.7899	41.1135	65.4761	65.1233	41.2303	59.0304	30.8844
chr1	28586038	28609002	+	ENSG00000130766	SESN2	protein_coding	Homo sapiens sestrin 2 (SESN2), mRNA.	NA	1035.27	-0.286919	0.127855	-2.2441	0.0248258	0.435579	0.200638	0.125943	1.59308	0.111142	0.29453	0.497486	0.125186	3.97397	7.06857e-05	0.000459302	952.063	0.061143	0.107389	0.569359	0.569112	0.721351	-0.0387951	0.10732	-0.361489	0.717734	0.829015	-0.0354397	0.108062	-0.327956	0.742945	0.840282	893.652	1037.13	816.81	765.167	1069.44	1157.33	1295.94	1468.76	915.723
chr1	28655513	28662476	+	ENSG00000130772	MED18	processed_transcript	Homo sapiens mediator complex subunit 18 (MED18)	1	286.24	-0.392899	0.189131	-2.07739	0.0377654	0.518854	-0.340445	0.187936	-1.81149	0.0700647	0.220141	-0.762393	0.190736	-3.99712	6.41179e-05	0.000422877	405.731	-0.501259	0.158598	-3.16057	0.00157462	0.00704488	-0.6902	0.159037	-4.33987	1.42568e-05	8.2018e-05	-0.936189	0.162325	-5.76736	8.05228e-09	7.79599e-08	363.844	380.607	284.887	282.084	323.223	267.936	242.697	202.104	548.971
chr1	28696114	28826881	+	ENSG00000204138	PHACTR4	protein_coding	Homo sapiens phosphatase and actin regulator 4 (PHACTR4)	1	965.252	0.383928	0.136355	2.81564	0.00486798	0.180518	0.237927	0.136416	1.74412	0.0811376	0.241634	0.595724	0.13545	4.39809	1.09207e-05	8.90297e-05	1192.64	-0.0613518	0.0985906	-0.622288	0.533752	0.693131	0.00702535	0.0979893	0.0716951	0.942845	0.968098	-0.0537877	0.0988319	-0.544234	0.586281	0.724519	747.902	831.01	1154.49	903.354	924.979	944.288	1170.38	1249.64	1146.58
chr1	28780052	28780445	+	ENSG00000229820	RP1-308E4.1	processed_pseudogene	n/a	NA	1.41411	1.79754	2.49816	0.719545	0.471805	NA	-1.0964	2.82001	-0.388794	0.697429	NA	-1.1416	2.82391	-0.404263	0.68602	NA	3.0782	0.952222	1.59682	0.596323	0.55096	NA	1.23587	1.57422	0.785067	0.432414	NA	-0.199072	1.71608	-0.116004	0.907649	NA	2.12774	0	3.98444	3.42612	1.0393	0	0	1.00052	1.54422
chr1	28832455	28865812	+	ENSG00000180198	RCC1	protein_coding	Homo sapiens regulator of chromosome condensation 1 (RCC1)	NA	4089.69	0.211309	0.0806161	2.62117	0.00876282	0.254833	-0.184005	0.0809015	-2.27443	0.0229399	0.105396	-0.252185	0.0809373	-3.11581	0.00183441	0.00746992	3900.17	-0.0762561	0.0717826	-1.06232	0.28809	0.456653	0.0143757	0.0714957	0.201071	0.840643	0.906929	0.0440807	0.0717191	0.61463	0.538799	0.685102	4195.91	4420.05	4957.64	5019.27	3831.91	3783.67	3771.64	3564.84	3724.66
chr1	28832492	28837404	+	ENSG00000242125	SNHG3	retained_intron	Homo sapiens small nucleolar RNA host gene 3 (non-protein coding) (SNHG3)	NA	4891.08	-0.191897	0.111801	-1.71641	0.0860867	0.715999	-0.120213	0.111667	-1.07653	0.28169	0.516038	-0.107902	0.111635	-0.966559	0.333765	0.479536	4562.63	0.146813	0.0792277	1.85306	0.0638742	0.148209	0.0519309	0.0792043	0.655657	0.512045	0.66873	0.0938938	0.0793674	1.18303	0.236799	0.379109	6000.24	4731.96	4542.26	4854.82	5301.48	4616.31	4783.66	5314.74	3990.27
chr1	28835071	28835274	+	ENSG00000200087	SNORA73B	snoRNA	n/a	NA	2104.21	-0.367919	0.131936	-2.78861	0.00529348	0.190791	-0.12631	0.13144	-0.960967	0.336569	0.573842	-0.315571	0.131631	-2.39739	0.0165123	0.0465011	2099.64	0.134412	0.10452	1.286	0.198442	0.350135	-0.10441	0.104725	-0.996993	0.318768	0.480917	-0.0458796	0.104976	-0.437048	0.662077	0.781801	2761.81	2157.13	1800.97	2012.28	2516.15	2012.31	1888.16	2120.09	1973.51
chr1	28852830	28853739	-	ENSG00000231468	PRDX3P2	processed_pseudogene	n/a	NA	8.33456	0.102884	1.00366	0.102509	0.918353	NA	-0.577599	1.02582	-0.563063	0.573392	NA	-1.32359	1.06837	-1.23888	0.215388	NA	18.0677	0.600522	0.754087	0.796356	0.425825	0.599136	0.953164	0.743164	1.28258	0.199641	0.340024	0.280223	0.766312	0.365678	0.714605	0.820497	5.31936	16.3585	12.9494	10.2784	5.19651	9.30333	2.81116	6.0031	14.6701
chr1	28879597	28905051	+	ENSG00000180098	TRNAU1AP	protein_coding	Homo sapiens tRNA selenocysteine 1 associated protein 1 (TRNAU1AP)	1	547.871	-0.0309542	0.139497	-0.221899	0.824392	0.997644	-0.234779	0.139858	-1.6787	0.0932107	0.264305	-0.599653	0.141552	-4.23627	2.27264e-05	0.000169785	583.964	-0.34974	0.12928	-2.70529	0.00682442	0.0242249	-0.458228	0.129225	-3.54599	0.000391147	0.00163789	-0.59085	0.131136	-4.50564	6.6174e-06	3.84407e-05	664.92	618.35	642.491	613.276	525.887	568.434	438.541	420.217	708.025
chr1	28905050	28909495	-	ENSG00000197989	SNHG12	retained_intron	Homo sapiens small nucleolar RNA host gene 12 (non-protein coding) (SNHG12), non-coding RNA.,	1	669.47	0.15785	0.146648	1.07639	0.281754	0.932623	-0.173686	0.147368	-1.17859	0.238562	0.469144	-0.399735	0.148116	-2.6988	0.00695905	0.0228052	1011.38	-0.30873	0.136005	-2.26999	0.0232084	0.0662419	-0.577028	0.13645	-4.22886	2.34878e-05	0.000128182	-0.493674	0.136811	-3.60845	0.000308027	0.0012512	774.499	680.512	851.674	770.878	579.931	713.566	579.099	539.278	1176.7
chr1	28915835	28969597	-	ENSG00000120656	TAF12	protein_coding	Homo sapiens TAF12 RNA polymerase II, TATA box binding protein (TBP)-associated factor, 20kDa (TAF12)	1	421.111	-0.22889	0.172611	-1.32605	0.184824	0.862977	-0.0256666	0.170902	-0.150183	0.88062	0.947549	-0.0179094	0.170694	-0.104921	0.916439	0.948515	408.152	-0.825571	0.146767	-5.62506	1.85447e-08	3.33092e-07	-1.1754	0.148478	-7.91631	2.44658e-15	5.90575e-14	-1.43483	0.152702	-9.39624	5.65502e-21	2.06349e-19	490.445	408.961	350.631	417.987	486.394	401.904	450.723	450.232	672.508
chr1	28969740	28975093	+	ENSG00000229388	RP11-442N24__B.1	lincRNA	n/a	NA	9.69536	-0.216659	0.891271	-0.243089	0.807936	NA	-0.417061	0.894457	-0.466273	0.64102	NA	-0.785813	0.910171	-0.863368	0.387935	0.534889	11.1601	-0.690527	0.850092	-0.812298	0.416621	NA	-0.26813	0.82404	-0.325385	0.74489	0.847984	-0.0618415	0.82363	-0.075084	0.940148	0.96601	10.6387	14.1773	9.9611	11.4204	9.35372	9.30333	5.62232	9.00464	8.49322
chr1	28995244	29045865	+	ENSG00000162419	GMEB1	protein_coding	Homo sapiens glucocorticoid modulatory element binding protein 1 (GMEB1)	NA	633.799	0.177096	0.139127	1.27291	0.203051	0.880269	0.16135	0.138689	1.16339	0.244671	0.476663	0.248378	0.138223	1.79693	0.0723464	0.15188	865.48	-0.0212933	0.108741	-0.195817	0.844754	0.913539	0.0907735	0.107828	0.841839	0.399878	0.565085	-0.0280583	0.109106	-0.257165	0.797052	0.878481	597.896	569.274	686.32	632.691	677.625	633.557	753.391	652.336	822.298
chr1	29063133	29096287	+	ENSG00000198492	YTHDF2	protein_coding	Homo sapiens YTH domain family, member 2 (YTHDF2)	NA	4386.08	0.0573189	0.0865218	0.66248	0.507664	0.988414	-0.141962	0.0865914	-1.63945	0.101119	0.278344	-0.268317	0.0866784	-3.09555	0.0019645	0.00791444	5021.55	-0.257875	0.0801909	-3.21577	0.00130096	0.00600484	-0.495641	0.0803099	-6.1716	6.76015e-10	8.52442e-09	-0.476902	0.0805023	-5.92408	3.14048e-09	3.24299e-08	4700.19	4785.39	4817.19	5055.81	4597.87	4038.58	3922.5	4065.1	5955.29
chr1	29213603	29446553	+	ENSG00000159023	EPB41	protein_coding	Homo sapiens erythrocyte membrane protein band 4.1 (elliptocytosis 1, RH-linked) (EPB41)	NA	4546.17	-0.00883993	0.0780426	-0.113271	0.909816	0.997644	0.00424049	0.0779002	0.0544349	0.956589	0.981958	0.0984542	0.0777753	1.26588	0.205556	0.337217	4282.29	0.270176	0.074095	3.64635	0.00026599	0.00153746	0.2921	0.073937	3.95066	7.79367e-05	0.000381344	0.254294	0.0742081	3.42676	0.000610825	0.00232204	4510.82	4619.63	4536.29	4539.61	4703.88	4492.58	4875.49	5038.6	3598.81
chr1	29474255	29508499	-	ENSG00000116350	SRSF4	protein_coding	Homo sapiens serine/arginine-rich splicing factor 4 (SRSF4), mRNA.,	NA	3268.7	0.225439	0.0980294	2.29971	0.0214646	0.406527	0.076388	0.0980568	0.779017	0.43597	0.667331	0.138245	0.0979504	1.41138	0.158133	0.276992	3822.74	-0.216176	0.0714191	-3.02686	0.00247109	0.0103253	-0.159357	0.0711669	-2.2392	0.0251429	0.06267	-0.140238	0.0714202	-1.96357	0.0495801	0.107282	2930.97	3244.43	3791.19	3427.26	3439.05	3101.73	3572.05	3320.71	3991.81
chr1	29479001	29479503	+	ENSG00000227637	RP11-242O24.5	antisense	n/a	NA	1.62697	0.407138	2.18349	0.186462	0.852082	NA	0.255505	2.18582	0.116892	0.906946	NA	-0.723148	2.29477	-0.315129	0.752664	NA	2.76965	0.793853	1.81766	0.436745	0.662297	NA	0.744822	1.81228	0.410986	0.681082	NA	1.33135	1.7865	0.745229	0.456134	NA	2.12774	1.09056	1.99222	2.28408	1.0393	2.791	0	2.00103	1.54422
chr1	29519385	29557454	-	ENSG00000116353	MECR	protein_coding	Homo sapiens mitochondrial trans-2-enoyl-CoA reductase (MECR), nuclear gene encoding mitochondrial protein	NA	414.054	0.000623873	0.155974	0.00399985	0.996809	0.99963	-0.0547354	0.155596	-0.351778	0.725005	0.865258	-0.13491	0.155832	-0.86574	0.386633	0.533576	412.056	-0.016954	0.150231	-0.112853	0.910147	0.953127	0.0793468	0.148992	0.532555	0.594341	0.736729	-0.319139	0.152878	-2.08754	0.0368397	0.0835883	455.337	417.686	417.37	456.816	416.76	427.023	398.248	408.211	416.94
chr1	29563028	29653325	+	ENSG00000060656	PTPRU	protein_coding	Homo sapiens protein tyrosine phosphatase, receptor type, U (PTPRU)	3	1417.38	0.00862665	0.130767	0.0659698	0.947402	0.997644	0.274624	0.129887	2.11433	0.034487	0.138593	0.894069	0.128842	6.93926	3.94163e-12	1.45697e-10	745.65	0.240342	0.118094	2.03518	0.0418324	0.106342	0.349693	0.117153	2.98493	0.0028364	0.00952913	0.328035	0.118045	2.77891	0.00545412	0.0161357	1012.81	1269.42	1185.37	1110.06	1258.6	1510.86	2153.35	2148.11	609.967
chr1	29580054	29580195	-	ENSG00000221550	AL645859.1	miRNA	n/a	NA	0.252267	-0.0355616	4.99162	-0.00712426	0.994316	NA	-1.57407	4.99639	-0.315042	0.75273	NA	-1.61073	4.99639	-0.322378	0.747166	NA	0	NA	NA	NA	NA	NA	NA	NA	NA	NA	NA	NA	NA	NA	NA	NA	1.06387	0	0.99611	0	0	0	0	0	0
chr1	31191351	31199674	+	ENSG00000186056	MATN1-AS1	antisense	Homo sapiens MATN1 antisense RNA 1 (MATN1-AS1), non-coding RNA.	3	32.0558	0.31677	0.570601	0.555152	0.578791	NA	1.02113	0.553733	1.84409	0.0651706	0.210072	1.07527	0.552374	1.94664	0.0515779	0.116218	21.9147	-0.926756	0.578066	-1.6032	0.10889	0.223988	-1.41808	0.592954	-2.39155	0.0167774	0.044514	-0.937075	0.581251	-1.61217	0.106925	0.201956	13.8303	27.2641	24.9028	26.2669	32.2184	51.1683	49.6638	38.0196	33.2008
chr1	31297075	31307131	+	ENSG00000223382	RP1-65J11.1	lincRNA	n/a	2	1.22977	-1.60454	3.07689	-0.521483	0.602031	NA	-3.14815	3.08524	-1.02039	0.307544	NA	0.872869	2.78878	0.312993	0.754286	NA	9.45565	-2.29663	0.97014	-2.36732	0.0179176	NA	-3.19242	1.04273	-3.06161	0.00220149	0.00760197	-3.54931	1.11908	-3.17163	0.00151584	0.00525207	3.19162	0	0.99611	0	0	0	0.937053	5.00258	27.0239
chr1	31342314	31381608	-	ENSG00000162512	SDC3	protein_coding	Homo sapiens syndecan 3 (SDC3), mRNA.,	3	541.477	-0.106127	0.179567	-0.591017	0.554509	0.990468	0.182205	0.177785	1.02486	0.305429	0.541743	0.743363	0.175936	4.22519	2.38742e-05	0.000177221	286.016	0.266163	0.174209	1.52784	0.126553	0.251244	0.408448	0.172334	2.37009	0.0177837	0.0468431	0.304849	0.174508	1.7469	0.0806547	0.160837	385.122	548.554	412.39	455.674	478.079	584.249	762.761	822.424	229.317
chr1	31404353	31538838	-	ENSG00000134644	PUM1	protein_coding	Homo sapiens pumilio homolog 1 (Drosophila) (PUM1)	2	5015.86	0.111267	0.0788074	1.41188	0.157985	0.826453	0.0107086	0.0787856	0.135921	0.891884	0.952728	0.184029	0.0786053	2.34118	0.019223	0.0526868	6717.74	-0.521895	0.0641901	-8.13046	4.2768e-16	2.86527e-14	-0.764732	0.0643119	-11.891	1.31852e-32	1.1256e-30	-0.800934	0.0645657	-12.4049	2.45682e-35	2.28195e-33	4801.25	4899.9	5265.44	5214.56	5098.82	4717.72	5515.5	5661.92	9168.04
chr1	31509581	31510087	+	ENSG00000237329	RP11-201O14.1	processed_pseudogene	n/a	NA	6.92297	0.0578441	1.04011	0.0556136	0.95565	NA	-0.419661	1.05561	-0.397553	0.69096	NA	-1.67188	1.14532	-1.45975	0.144358	NA	18.2704	-0.159816	0.686842	-0.232682	0.816008	0.894405	0.183972	0.672882	0.273409	0.784538	0.871664	-0.0543416	0.685843	-0.0792333	0.936847	0.964272	11.7026	6.54338	10.9572	7.99429	6.23582	7.44267	2.81116	3.00155	15.4422
chr1	31523719	31523881	+	ENSG00000232768	RP11-201O14.2	processed_pseudogene	n/a	NA	1.01161	0.074509	2.99093	0.0249117	0.980125	NA	-1.08888	3.15639	-0.344977	0.730112	NA	0.413459	2.94206	0.140534	0.888238	NA	0.389636	0.452245	4.87095	0.0928452	0.926027	NA	2.77752	4.76294	0.583152	0.559791	NA	1.95802	4.86852	0.402179	0.687553	NA	2.12774	0	0	2.28408	1.0393	0	1.87411	1.00052	0
chr1	31652592	31712401	-	ENSG00000084628	NKAIN1	protein_coding	Homo sapiens Na+/K+ transporting ATPase interacting 1 (NKAIN1), mRNA.,	3	50.9351	0.027121	0.44396	0.0610888	0.951289	NA	0.841907	0.425402	1.97909	0.0478064	0.171791	1.39853	0.418356	3.34293	0.000828995	0.00382382	66.5404	-0.0148968	0.362024	-0.0411488	0.967177	0.982964	0.0076985	0.359719	0.0214014	0.982925	0.990518	0.19216	0.359896	0.533933	0.593388	0.730236	35.1078	29.4452	34.8639	30.8351	49.8865	66.0537	79.6495	93.048	60.9967
chr1	31732417	31769662	-	ENSG00000060688	SNRNP40	protein_coding	Homo sapiens small nuclear ribonucleoprotein 40kDa (U5) (SNRNP40), mRNA.,	1	3028.49	-0.0523772	0.0914754	-0.572582	0.566928	0.990468	-0.209001	0.0915174	-2.28373	0.0223872	0.103817	-0.348918	0.0916559	-3.80682	0.000140763	0.00082978	3164.51	-0.368977	0.0830784	-4.44131	8.9413e-06	8.0209e-05	-0.499282	0.0830972	-6.00842	1.87345e-09	2.19543e-08	-0.568914	0.0835406	-6.81003	9.75806e-12	1.43269e-10	3459.71	3384.02	3107.86	3495.79	3101.28	2845.89	2689.34	2760.42	3967.1
chr1	31736092	31736528	-	ENSG00000229447	RP11-490K7.4	processed_pseudogene	n/a	NA	7.65777	0.573803	1.01102	0.567546	0.570343	NA	0.205474	1.02001	0.201442	0.840353	NA	-0.990713	1.08848	-0.910176	0.36273	NA	9.37769	0.719107	0.925297	0.777163	0.437063	NA	0.877417	0.914325	0.959634	0.337239	0.500904	0.857593	0.922676	0.929463	0.352649	0.508777	6.38323	8.72451	9.9611	12.5624	6.23582	11.164	4.68527	3.00155	6.949
chr1	31769842	31837783	+	ENSG00000121766	ZCCHC17	protein_coding	Homo sapiens zinc finger, CCHC domain containing 17 (ZCCHC17), mRNA.,	NA	1105.09	-0.0274467	0.112829	-0.24326	0.807804	0.997644	-0.169738	0.11288	-1.5037	0.132658	0.328315	-0.468858	0.113682	-4.1243	3.7186e-05	0.000261929	1083.02	0.128857	0.111463	1.15606	0.247657	0.41041	0.134689	0.111078	1.21255	0.2253	0.372636	0.193396	0.111502	1.73447	0.0828348	0.16426	1305.37	1207.25	1232.19	1233.4	1195.2	1049.42	927.683	913.471	964.366
chr1	31838472	31849697	-	ENSG00000121769	FABP3	protein_coding	Homo sapiens fatty acid binding protein 3, muscle and heart (mammary-derived growth inhibitor) (FABP3), mRNA.	NA	7.00074	-0.47568	1.09896	-0.432846	0.665127	NA	-0.897004	1.11876	-0.801785	0.422677	NA	0.378406	1.05402	0.359011	0.719587	NA	15.899	0.0839379	0.707574	0.118628	0.90557	0.951034	0.637573	0.687061	0.927971	0.353423	0.518603	-0.0751721	0.717136	-0.104823	0.916517	0.954032	9.57485	6.54338	6.97277	4.56816	2.07861	6.51233	11.2446	10.0052	10.8095
chr1	31882412	31907525	+	ENSG00000168528	SERINC2	protein_coding	Homo sapiens serine incorporator 2 (SERINC2)	NA	174.074	-0.0146257	0.260487	-0.0561473	0.955224	0.997794	0.0360249	0.258937	0.139126	0.88935	0.951747	0.554172	0.255039	2.1729	0.0297882	0.0752407	125.971	0.234108	0.261829	0.894127	0.371254	0.54717	0.380993	0.259034	1.47082	0.141339	0.260751	0.0700599	0.264809	0.264568	0.791342	0.874407	131.92	185.396	155.393	158.744	134.07	191.649	233.326	239.123	104.235
chr1	32095463	32110497	-	ENSG00000162517	PEF1	protein_coding	Homo sapiens penta-EF-hand domain containing 1 (PEF1)	1	1639.79	-0.633531	0.10926	-5.79837	6.69627e-09	3.49713e-06	-0.652381	0.109007	-5.98476	2.16712e-09	2.45704e-07	-0.368908	0.108336	-3.40522	0.000661102	0.00315405	1786.45	-0.465823	0.0900027	-5.17565	2.27119e-07	3.11416e-06	-0.669292	0.0902226	-7.41823	1.18699e-13	2.40406e-12	-0.658388	0.0907443	-7.25542	4.0042e-13	7.0465e-12	2145.83	2237.84	1340.76	1486.94	1482.05	1320.14	1619.23	1823.94	2357.25
chr1	32192718	32230494	-	ENSG00000121753	BAI2	protein_coding	Homo sapiens brain-specific angiogenesis inhibitor 2 (BAI2), mRNA.	3	554.176	0.0118326	0.188112	0.0629021	0.949844	0.997676	0.48328	0.185695	2.60255	0.00925334	0.0560298	1.05924	0.184037	5.75556	8.63546e-09	1.51671e-07	425.702	-0.68241	0.15636	-4.36435	1.27501e-05	0.000110445	-0.582513	0.154921	-3.76006	0.000169875	0.000774985	-0.535614	0.155876	-3.43615	0.000590048	0.00225174	372.355	452.584	428.327	403.14	459.372	695.889	895.823	847.437	552.831
chr1	32317514	32387442	-	ENSG00000269967	RP11-84A19.4	lincRNA	n/a	NA	5.70618	-1.87291	1.3749	-1.36222	0.173128	NA	0.103153	1.22699	0.0840696	0.933001	NA	-0.925968	1.27335	-0.72719	0.46711	NA	9.32742	0.382295	0.948484	0.403059	0.686905	NA	0.628713	0.936137	0.671604	0.501836	0.659816	-0.708956	1.01456	-0.698783	0.484688	0.63772	6.38323	9.81507	0	4.56816	6.23582	11.164	5.62232	3.00155	8.49322
chr1	32372022	32410457	-	ENSG00000184007	PTP4A2	protein_coding	Homo sapiens protein tyrosine phosphatase type IVA, member 2 (PTP4A2)	NA	6347.65	-0.0875835	0.0905932	-0.966778	0.333655	0.955777	-0.0282461	0.0904743	-0.312201	0.754888	0.880082	0.0465386	0.0904086	0.514759	0.606722	0.72744	6080.12	0.0722708	0.0846869	0.853388	0.393444	0.568126	0.0766605	0.0845975	0.906179	0.364841	0.53114	0.157292	0.0846805	1.85747	0.0632438	0.131429	6816.23	6296.91	6023.48	6320.05	6991.39	5927.15	6953.87	6780.5	5625.6
chr1	32379174	32380745	+	ENSG00000212673	AL136115.1	protein_coding	n/a	NA	32.1786	-0.0125872	0.522819	-0.0240757	0.980792	NA	0.0637701	0.518832	0.122911	0.902178	0.958281	-0.458532	0.529482	-0.866002	0.386489	0.533514	38.6244	0.712122	0.522527	1.36284	0.172932	0.317511	0.943727	0.516804	1.82608	0.0678377	0.14402	0.6751	0.524686	1.28667	0.198208	0.330011	42.5549	27.2641	33.8677	35.4033	32.2184	40.9347	20.6152	31.016	20.847
chr1	32398621	32399576	+	ENSG00000228634	RP4-534N18.2	lincRNA	n/a	NA	3.74433	-0.184828	1.61132	-0.114706	0.908678	NA	-0.304016	1.61106	-0.188705	0.850324	NA	-0.984031	1.6562	-0.594151	0.552411	NA	5.25196	0.304212	1.26837	0.239844	0.810451	NA	1.03725	1.22716	0.845244	0.397975	0.563203	-0.00745764	1.29615	-0.0057537	0.995409	NA	9.57485	0	4.98055	3.42612	3.11791	4.65167	0.937053	4.00206	2.31633
chr1	32479430	32526451	+	ENSG00000121774	KHDRBS1	protein_coding	Homo sapiens KH domain containing, RNA binding, signal transduction associated 1 (KHDRBS1)	NA	5228.24	0.0711479	0.104919	0.678124	0.497693	0.987833	-0.0555585	0.10492	-0.529531	0.596437	0.787827	-0.181477	0.104978	-1.7287	0.0838623	0.170407	5474.18	-0.00421703	0.0869166	-0.0485181	0.961303	0.979927	-0.153543	0.0869416	-1.76605	0.0773879	0.160242	-0.221671	0.0871694	-2.54299	0.0109908	0.0296511	5542.77	5423.37	5694.76	5827.83	5925.06	4678.65	4611.24	5195.68	5726.74
chr1	32537632	32568467	+	ENSG00000121775	TMEM39B	processed_transcript	Homo sapiens transmembrane protein 39B (TMEM39B), mRNA.,	NA	246.853	0.0560737	0.195988	0.286107	0.774796	0.997644	-0.12222	0.196415	-0.622252	0.533776	0.743096	0.185681	0.193959	0.957321	0.338405	0.484321	263.436	0.0581568	0.186325	0.312126	0.754945	0.857938	0.209927	0.184219	1.13955	0.254473	0.408216	0.287914	0.185088	1.55555	0.119815	0.221132	237.243	255.192	264.965	246.681	222.411	231.653	267.997	300.155	207.698
chr1	32573639	32642169	+	ENSG00000025800	KPNA6	protein_coding	Homo sapiens karyopherin alpha 6 (importin alpha 7) (KPNA6), mRNA.,	1	6428.33	0.205542	0.0777256	2.64445	0.00818228	0.246354	0.0145049	0.0777729	0.186503	0.85205	0.93305	0.0870212	0.0776962	1.12002	0.262705	0.403694	5791.17	0.447342	0.0763151	5.86178	4.57937e-09	9.47995e-08	0.539281	0.0761495	7.08186	1.42229e-12	2.54122e-11	0.476758	0.0763557	6.24391	4.26771e-10	4.95494e-09	6176.84	6251.11	7178.97	7153.74	6608.93	6000.65	6648.39	6739.48	4488.28
chr1	32636334	32642169	+	ENSG00000250135	RP4-622L5.2	sense_intronic	n/a	NA	3.87804	4.34979	2.23971	1.94213	0.0521217	NA	3.25394	2.29797	1.41601	0.156774	NA	5.65512	2.20017	2.57031	0.0101609	NA	5.52293	-0.254535	1.51067	-0.168491	0.866197	NA	0.765806	1.43189	0.534821	0.592774	0.735557	1.77491	1.40257	1.26547	0.205704	NA	0	0	7.96888	0	0	3.72133	11.2446	9.00464	6.17689
chr1	32645287	32663886	+	ENSG00000084652	TXLNA	protein_coding	Homo sapiens taxilin alpha (TXLNA), mRNA.	NA	5150.36	0.206966	0.0772349	2.6797	0.00736881	0.235159	-0.225671	0.0775117	-2.91144	0.00359764	0.0285256	-0.130031	0.0773851	-1.68031	0.0928971	0.184479	5706.45	9.02406e-05	0.0681623	0.00132391	0.998944	0.999461	0.0762875	0.0679748	1.12229	0.261739	0.417043	0.0506416	0.0681894	0.742661	0.457687	0.611317	5345.96	5378.66	6182.85	6197.86	4481.47	4725.16	4931.71	5007.58	5409.41
chr1	32665987	32670988	+	ENSG00000160050	CCDC28B	protein_coding	Homo sapiens coiled-coil domain containing 28B (CCDC28B), mRNA.	3	304.292	0.147547	0.18	0.819708	0.412383	0.978982	0.328612	0.177945	1.84671	0.0647896	0.209423	0.511246	0.176698	2.89333	0.00381175	0.0139054	210.448	0.133374	0.20116	0.663026	0.507314	0.670367	0.151292	0.199949	0.756652	0.449258	0.613134	0.215272	0.201111	1.07042	0.284432	0.437156	262.776	256.282	272.934	302.641	322.184	332.129	387.003	363.187	183.762
chr1	32670370	32672415	-	ENSG00000224066	RP4-622L5.7	antisense	n/a	2	7.42858	-0.52461	1.11838	-0.46908	0.639013	NA	-0.172499	1.09754	-0.157168	0.875112	NA	-0.871906	1.12848	-0.772637	0.439737	NA	15.2544	-0.773974	0.682994	-1.13321	0.257127	NA	-1.73181	0.721934	-2.39885	0.0164465	0.0438129	-1.69165	0.731769	-2.31172	0.0207931	0.051388	7.4471	11.9962	9.9611	3.42612	4.15721	13.0247	2.81116	8.00413	27.796
chr1	32671236	32674288	+	ENSG00000160051	IQCC	protein_coding	Homo sapiens IQ motif containing C (IQCC)	2	306.743	0.262479	0.183127	1.43332	0.151767	0.814596	0.0995174	0.183355	0.542759	0.587296	0.781215	-0.265992	0.185513	-1.43382	0.151623	0.268305	562.109	-0.82638	0.13958	-5.92047	3.21018e-09	6.91603e-08	-1.21725	0.141163	-8.62304	6.51972e-18	2.02579e-16	-1.28983	0.143025	-9.01819	1.91219e-19	6.15053e-18	293.629	317.354	368.561	364.311	321.145	335.85	285.801	229.118	930.393
chr1	32674695	32681797	+	ENSG00000222046	DCDC2B	protein_coding	Homo sapiens doublecortin domain containing 2B (DCDC2B), mRNA.	NA	16.9111	-0.460592	0.737107	-0.624865	0.53206	NA	-0.351372	0.730721	-0.480857	0.630618	NA	-1.57685	0.776135	-2.03167	0.0421871	0.0992523	29.8527	-0.115396	0.517695	-0.222903	0.823611	0.899649	-0.386178	0.521553	-0.740439	0.459034	0.62193	-0.241671	0.52296	-0.46212	0.643995	0.769083	18.0858	30.5358	25.8989	9.13633	18.7074	19.537	6.55937	10.0052	33.9729
chr1	32680073	32687972	-	ENSG00000160055	TMEM234	retained_intron	Homo sapiens transmembrane protein 234 (TMEM234), mRNA.	4	185.612	0.0177355	0.222337	0.0797684	0.936421	0.997644	-0.232865	0.223375	-1.04249	0.297186	0.533228	-0.701282	0.227619	-3.08095	0.00206345	0.00825581	243.672	0.120351	0.231715	0.519391	0.603488	0.749891	0.299219	0.229838	1.30187	0.19296	0.331509	0.0503141	0.232787	0.216138	0.82888	0.899296	221.285	214.841	231.098	210.136	167.328	204.673	133.999	138.071	203.065
chr1	32687529	32697205	+	ENSG00000084623	EIF3I	protein_coding	Homo sapiens eukaryotic translation initiation factor 3, subunit I (EIF3I), mRNA.,	NA	7915.48	-0.0553588	0.0854353	-0.647962	0.51701	0.989794	-0.315566	0.0855074	-3.69052	0.000223799	0.00351647	-0.474789	0.0855778	-5.54804	2.88895e-08	4.57951e-07	6681	0.107073	0.0843303	1.26969	0.204194	0.357464	0.0373449	0.084299	0.443005	0.657762	0.786596	0.0217218	0.0844443	0.257232	0.796999	0.87848	9618.47	8933.9	8450	9410.42	7873.76	7099.37	6730.85	6807.51	6332.08
chr1	32757687	32799236	+	ENSG00000116478	HDAC1	protein_coding	Homo sapiens histone deacetylase 1 (HDAC1), mRNA.,	NA	3831.21	0.064142	0.0841381	0.762342	0.445856	0.981844	-0.24072	0.0843339	-2.85437	0.00431227	0.032838	-0.425866	0.0845127	-5.03907	4.67795e-07	5.41896e-06	3955.96	0.26725	0.0735547	3.63335	0.000279765	0.00160655	0.300913	0.0733681	4.10142	4.10623e-05	0.000211905	0.251034	0.0736789	3.40714	0.000656483	0.00247396	4383.15	4223.75	4307.18	4694.93	3777.87	3538.06	3230.02	3267.69	3333.2
chr1	32799433	32801980	-	ENSG00000175130	MARCKSL1	protein_coding	Homo sapiens MARCKS-like 1 (MARCKSL1)	4	2772.21	-0.104631	0.100389	-1.04226	0.297292	0.938212	-0.482618	0.100725	-4.79142	1.65604e-06	6.85212e-05	-0.552249	0.100772	-5.48016	4.24938e-08	6.46983e-07	2937.24	0.215618	0.0763408	2.82441	0.00473679	0.0179758	0.176041	0.0762166	2.30975	0.0209022	0.0536216	0.0246695	0.0768164	0.321149	0.748097	0.844021	3149.06	3655.57	3125.79	3204.57	2537.98	2353.74	2238.62	2468.27	2678.45
chr1	32817122	32829913	+	ENSG00000162526	TSSK3	processed_transcript	Homo sapiens testis-specific serine kinase 3 (TSSK3), mRNA.	NA	20.051	0.755475	0.872436	0.865937	0.386525	NA	-0.00746817	0.884548	-0.00844291	0.993264	NA	0.114286	0.881031	0.129719	0.896789	0.935533	34.1732	-0.039902	0.598019	-0.0667236	0.946802	0.9724	0.983378	0.577698	1.70223	0.0887114	0.178895	0.23447	0.59332	0.395184	0.692707	0.804725	17.022	17.449	40.8405	17.1306	6.23582	27.91	33.7339	4.00206	30.8844
chr1	32826871	32829879	-	ENSG00000225828	FAM229A	protein_coding	Homo sapiens family with sequence similarity 229, member A (FAM229A), mRNA.	NA	167.75	-0.158014	0.292143	-0.540881	0.58859	0.990468	-0.00360076	0.28994	-0.012419	0.990091	0.996597	0.201886	0.288325	0.700201	0.483802	0.624637	203.295	0.380749	0.309213	1.23135	0.218192	0.374617	0.566003	0.307471	1.84083	0.0656459	0.140198	0.597604	0.308363	1.93799	0.0526245	0.112858	172.347	166.856	193.245	109.636	135.109	203.743	183.662	212.109	160.599
chr1	32830704	32860332	-	ENSG00000160058	BSDC1	protein_coding	Homo sapiens BSD domain containing 1 (BSDC1)	4	1704.96	0.00430247	0.0996185	0.0431895	0.96555	0.998099	-0.165575	0.0997145	-1.66049	0.096815	0.27053	-0.279334	0.0998808	-2.79667	0.00516318	0.017776	1930.42	0.333696	0.101267	3.29522	0.000983463	0.00472622	0.526792	0.100689	5.23189	1.67781e-07	1.40812e-06	0.560304	0.100973	5.54905	2.87222e-08	2.56304e-07	1872.41	1873.59	1903.57	1853.53	1591.17	1760.19	1537.7	1592.82	1456.2
chr1	33005028	33071540	+	ENSG00000160062	ZBTB8A	protein_coding	Homo sapiens zinc finger and BTB domain containing 8A (ZBTB8A), mRNA.,	3	667.426	0.0176729	0.144277	0.122493	0.902509	0.997644	0.551336	0.141621	3.89303	9.89982e-05	0.00188249	0.743932	0.140935	5.27854	1.30218e-07	1.75465e-06	595.392	-0.480026	0.127406	-3.76769	0.000164766	0.00102514	-0.741608	0.128175	-5.78589	7.213e-09	7.75124e-08	-0.873644	0.130241	-6.70788	1.97471e-11	2.782e-10	512.786	545.282	509.012	563.026	831.442	726.59	964.228	832.429	774.427
chr1	33065773	33116504	-	ENSG00000176261	ZBTB8OS	protein_coding	Homo sapiens zinc finger and BTB domain containing 8 opposite strand (ZBTB8OS), mRNA.	NA	468.801	0.0135036	0.171573	0.0787043	0.937268	0.997644	0.14964	0.170384	0.878252	0.379807	0.614589	0.227239	0.169921	1.33732	0.181117	0.306778	541.754	0.117643	0.136563	0.861452	0.388989	0.564259	-0.0959874	0.137038	-0.700443	0.483651	0.644359	-0.0548019	0.137879	-0.397463	0.691026	0.803822	502.148	390.422	413.386	488.793	539.398	455.863	545.365	514.265	535.073
chr1	33116743	33151812	+	ENSG00000162521	RBBP4	protein_coding	Homo sapiens retinoblastoma binding protein 4 (RBBP4)	NA	9286.64	0.12784	0.0873089	1.46422	0.143133	0.801303	0.0260778	0.0872988	0.298719	0.765154	0.885902	0.19415	0.0872132	2.22615	0.026004	0.0671779	8157.01	0.104261	0.0771142	1.35203	0.176366	0.322027	-0.0099379	0.0771123	-0.128876	0.897456	0.942797	-0.0349864	0.0772507	-0.452894	0.650625	0.773862	9005.68	8823.75	9606.49	9878.65	9923.26	8316.25	10196.1	10490.4	7751.22
chr1	33145507	33169197	-	ENSG00000162520	SYNC	protein_coding	Homo sapiens syncoilin, intermediate filament protein (SYNC)	4	1039.8	0.173625	0.147284	1.17884	0.23846	0.907174	-0.0314121	0.147457	-0.213025	0.831307	0.921052	-0.523041	0.148624	-3.51924	0.00043279	0.00218328	1163.99	-0.23383	0.147593	-1.5843	0.113126	0.230551	-0.0583835	0.146917	-0.39739	0.69108	0.810976	-0.0412734	0.147309	-0.280182	0.779338	0.865729	1028.76	1205.07	1293.95	1225.41	1253.4	944.288	865.837	710.366	1155.85
chr1	33207486	33240571	+	ENSG00000162522	KIAA1522	protein_coding	Homo sapiens KIAA1522 (KIAA1522)	3	508.263	0.327583	0.177242	1.84822	0.0645708	0.641308	0.351124	0.176632	1.98788	0.0468247	0.169489	0.749588	0.175145	4.27981	1.8705e-05	0.000143499	396.775	0.329833	0.15037	2.19348	0.028273	0.0775774	0.241333	0.150185	1.6069	0.108077	0.21016	0.281267	0.151164	1.86068	0.0627896	0.130704	355.333	441.678	556.826	441.97	459.372	560.061	644.693	714.368	328.147
chr1	33240840	33283754	-	ENSG00000134684	YARS	protein_coding	Homo sapiens tyrosyl-tRNA synthetase (YARS), mRNA.	3	5765.58	-0.154979	0.0794746	-1.95004	0.0511712	0.589503	0.108077	0.0791523	1.36543	0.172119	0.385315	0.210377	0.0790553	2.66114	0.00778777	0.0251011	4930.61	-0.21545	0.0691066	-3.11764	0.00182307	0.00799004	-0.42809	0.0692149	-6.18494	6.21245e-10	7.87858e-09	-0.501699	0.0695617	-7.21228	5.50227e-13	9.49989e-12	5549.16	5846.51	5032.35	5205.42	6322.08	6012.74	6498.46	6873.54	5822.49
chr1	33282368	33324476	+	ENSG00000116497	S100PBP	protein_coding	Homo sapiens S100P binding protein (S100PBP)	NA	1485.35	0.0459022	0.107192	0.428225	0.668487	0.993284	0.342491	0.106232	3.22399	0.00126419	0.0130957	0.33936	0.106165	3.19652	0.00139095	0.00593454	1296.61	0.238019	0.0994051	2.39443	0.016646	0.0506914	0.223907	0.0991072	2.25924	0.0238682	0.0600921	0.298302	0.0994535	2.99941	0.002705	0.00875733	1393.67	1263.96	1356.7	1387.58	1793.84	1591.8	1740.11	1669.86	1044.67
chr1	33327869	33338083	-	ENSG00000160097	FNDC5	protein_coding	Homo sapiens fibronectin type III domain containing 5 (FNDC5)	NA	25.7329	-0.17554	0.578075	-0.303662	0.761385	NA	0.165354	0.566632	0.291818	0.770426	NA	-0.0285724	0.570116	-0.0501169	0.960029	0.974834	35.0212	0.351245	0.475342	0.738931	0.459949	0.630336	0.458553	0.470644	0.97431	0.329903	0.493625	0.238586	0.479829	0.497231	0.619026	0.749625	29.7884	22.9018	24.9028	21.6988	35.3363	24.1887	23.4263	29.015	26.2518
chr1	33360195	33367039	-	ENSG00000121900	TMEM54	processed_transcript	Homo sapiens transmembrane protein 54 (TMEM54), mRNA.	1	127.183	-0.12183	0.28122	-0.433222	0.664854	0.993284	0.353242	0.274435	1.28716	0.198039	0.418347	0.655642	0.271618	2.41384	0.0157855	0.0448289	158.25	-0.303719	0.229405	-1.32394	0.185521	0.333867	-0.105321	0.225969	-0.466085	0.641155	0.773466	-0.2372	0.229525	-1.03344	0.301399	0.455415	102.132	115.6	99.611	100.5	131.991	146.993	149.929	198.102	182.218
chr1	33402046	33430286	-	ENSG00000116514	RNF19B	protein_coding	Homo sapiens ring finger protein 19B (RNF19B)	1	525.547	-0.0660089	0.147656	-0.447046	0.654842	0.993077	0.0190133	0.1466	0.129695	0.896808	0.954966	0.36358	0.145009	2.50729	0.0121661	0.0361803	535.475	-0.492883	0.130724	-3.77042	0.000162974	0.00101518	-0.582916	0.130549	-4.4651	8.00326e-06	4.85781e-05	-0.568943	0.131689	-4.32035	1.5578e-05	8.38471e-05	471.295	537.648	484.109	479.657	542.516	484.704	669.993	646.333	682.546
chr1	33452676	33498070	+	ENSG00000236065	RP1-117O3.2	antisense	Homo sapiens cDNA clone IMAGE:4825059, with apparent retained intron.	NA	26.4178	0.25071	0.561096	0.446823	0.655003	NA	-0.0644555	0.565005	-0.11408	0.909175	NA	-1.17054	0.598435	-1.95601	0.0504641	0.114151	35.3969	-0.186516	0.539094	-0.345981	0.729357	0.842297	0.170155	0.529417	0.3214	0.747907	0.849391	0.0573309	0.535342	0.107092	0.914716	0.953054	36.1716	23.9924	42.8327	28.551	27.0219	30.701	13.1187	14.0072	35.5171
chr1	33473585	33546597	-	ENSG00000004455	AK2	protein_coding	Homo sapiens adenylate kinase 2 (AK2)	NA	6951.21	0.0425112	0.0755233	0.562889	0.57351	0.990468	-0.0621194	0.0755102	-0.822662	0.4107	0.644461	-0.151451	0.0755455	-2.00476	0.0449885	0.104304	6884.33	-0.0312835	0.0758873	-0.412236	0.680167	0.807574	-0.131705	0.0758749	-1.73582	0.0825954	0.16904	-0.168675	0.0760545	-2.21781	0.0265675	0.0633513	7419.44	7185.72	7415.04	7629.97	7238.74	6810.97	6813.31	6522.36	7094.93
chr1	33546705	33586131	+	ENSG00000142920	ADC	processed_transcript	Homo sapiens arginine decarboxylase (ADC), mRNA.	3	50.4958	0.322605	0.430156	0.749972	0.453271	NA	0.925899	0.417326	2.21865	0.0265108	0.115675	1.1593	0.413909	2.80085	0.00509677	0.0175996	21.9743	-0.179692	0.602055	-0.298465	0.765348	0.864679	0.27768	0.586085	0.473788	0.635651	0.769804	-0.232781	0.606537	-0.383788	0.701136	0.811004	31.9162	32.7169	40.8405	39.9714	56.1223	66.984	68.4049	78.0402	16.9864
chr1	33611003	33647660	-	ENSG00000116525	TRIM62	protein_coding	Homo sapiens tripartite motif containing 62 (TRIM62), mRNA.	NA	103.224	0.221744	0.309015	0.717583	0.473015	0.987833	-0.0421138	0.310522	-0.135623	0.89212	0.952728	-0.127588	0.311074	-0.410152	0.681694	0.786423	113.732	0.292185	0.275319	1.06126	0.288572	0.457052	0.482994	0.271838	1.77677	0.0756058	0.157109	0.298682	0.276209	1.08136	0.279536	0.431387	93.6207	114.509	140.452	101.642	110.166	93.0333	85.2718	108.056	93.4254
chr1	33722146	33766320	+	ENSG00000160094	ZNF362	protein_coding	Homo sapiens zinc finger protein 362 (ZNF362), mRNA.	3	423.38	0.300968	0.182903	1.64551	0.099865	0.744443	0.391746	0.18188	2.15387	0.0312504	0.129264	0.706026	0.180492	3.91168	9.16559e-05	0.000568532	272.131	0.48881	0.177463	2.75444	0.00587928	0.0214798	0.359164	0.177538	2.02302	0.0430706	0.0987157	0.350023	0.179123	1.95409	0.05069	0.10929	306.395	362.067	412.39	411.135	379.345	499.589	509.757	596.308	224.684
chr1	33726813	33727281	+	ENSG00000270115	RP11-415J8.7	lincRNA	n/a	NA	5.78774	-0.465567	1.34825	-0.345312	0.72986	NA	0.0446635	1.31393	0.0339924	0.972883	NA	0.271905	1.30332	0.208625	0.834741	NA	5.27127	0.318555	1.1644	0.273579	0.784409	NA	0.542436	1.14698	0.472927	0.636266	0.770146	-0.470935	1.22979	-0.38294	0.701764	NA	2.12774	9.81507	2.98833	5.7102	1.0393	11.164	5.62232	9.00464	3.86055
chr1	33789224	33896653	-	ENSG00000134686	PHC2	protein_coding	Homo sapiens polyhomeotic homolog 2 (Drosophila) (PHC2)	NA	1092.67	0.205066	0.123304	1.66309	0.0962943	0.73956	0.21255	0.122949	1.72877	0.0838503	0.247028	0.431338	0.122339	3.52577	0.000422259	0.00213745	1008.22	0.253293	0.104149	2.43202	0.0150149	0.0466185	0.171589	0.104019	1.64959	0.0990259	0.195779	0.293024	0.104282	2.80992	0.00495543	0.0148321	898.972	1016.41	1065.84	1143.18	1075.68	1151.75	1219.11	1400.72	883.295
chr1	33802167	33802465	-	ENSG00000222112	RN7SKP16	misc_RNA	Rfam model RF00100 hit found at contig region AL513327.34/134694-134396	NA	1.25528	-0.0412734	2.29289	-0.0180006	0.985638	NA	-0.726844	2.36495	-0.307341	0.758584	NA	-0.763788	2.36495	-0.322962	0.746724	NA	3.04147	-0.855719	1.57221	-0.544278	0.58625	NA	-0.374684	1.51537	-0.247256	0.80471	NA	-0.464472	1.53976	-0.301653	0.762916	NA	1.06387	2.18113	1.99222	1.14204	1.0393	0.930333	0.937053	1.00052	3.08844
chr1	33938246	33962107	+	ENSG00000121903	ZSCAN20	protein_coding	Homo sapiens zinc finger and SCAN domain containing 20 (ZSCAN20), mRNA.,	1	314.672	-0.132488	0.179444	-0.738323	0.460318	0.986912	0.057325	0.177435	0.323076	0.746638	0.875975	-0.113799	0.178243	-0.638451	0.52318	0.65849	468.395	-0.486035	0.136865	-3.5512	0.000383473	0.0021003	-0.624102	0.136984	-4.55602	5.21331e-06	3.27878e-05	-0.73266	0.139147	-5.26537	1.39907e-07	1.10307e-06	336.184	327.169	325.728	278.658	332.577	360.039	320.472	301.155	610.74
chr1	35178338	35325417	-	ENSG00000163866	SMIM12	nonsense_mediated_decay	Homo sapiens small integral membrane protein 12 (SMIM12)	4	947.829	0.0733112	0.113567	0.645533	0.518582	0.990085	-0.24795	0.114193	-2.17133	0.0299066	0.125877	-0.578842	0.115289	-5.02079	5.14587e-07	5.90631e-06	1013.43	0.159407	0.103418	1.54139	0.123223	0.246418	0.211383	0.102806	2.05614	0.0397687	0.0922683	0.319513	0.10311	3.09876	0.00194332	0.00654645	1116	1056.76	1118.63	1168.31	919.783	917.309	764.635	710.366	886.383
chr1	35316295	35317156	+	ENSG00000230163	RP5-997D16.2	antisense	n/a	NA	9.46779	-0.0232024	0.904432	-0.0256541	0.979533	NA	-0.133052	0.903855	-0.147205	0.88297	NA	-0.174811	0.90405	-0.193364	0.846674	0.904691	19.2026	-0.177247	0.627436	-0.282495	0.777564	0.872767	0.0902724	0.614729	0.146849	0.883251	0.935722	0.110465	0.620115	0.178137	0.858615	0.918476	10.6387	9.81507	10.9572	9.13633	10.393	8.373	9.37053	9.00464	19.3028
chr1	35447134	35497342	-	ENSG00000271741	ZMYM6	nonsense_mediated_decay	Homo sapiens zinc finger, MYM-type 6 (ZMYM6), mRNA.	1	72.1335	0.781022	0.457778	1.70611	0.087987	NA	1.85528	0.445317	4.1662	3.09719e-05	0.000755872	1.46302	0.448032	3.26542	0.001093	0.00483191	96.5739	-0.00895672	0.303276	-0.0295332	0.976439	0.987696	0.153875	0.300073	0.512792	0.608097	0.748117	-0.754345	0.316768	-2.38138	0.0172481	0.0436711	22.3413	42.532	48.8094	62.8122	71.7119	162.808	86.2089	95.049	98.8302
chr1	35447136	35450954	-	ENSG00000243749	ZMYM6NB	protein_coding	Homo sapiens ZMYM6 neighbor (ZMYM6NB), mRNA.	NA	142.534	-0.301378	0.280831	-1.07316	0.283197	0.93368	-0.0308113	0.277069	-0.111204	0.911454	0.963117	-0.0888626	0.277244	-0.320522	0.748573	0.835723	104.925	0.499084	0.290133	1.72019	0.0853973	0.185911	0.388023	0.290036	1.33785	0.180946	0.315523	0.592281	0.289936	2.0428	0.0410722	0.0914699	176.603	135.23	107.58	146.181	179.799	127.456	143.369	154.079	91.1091
chr1	35449523	35497569	-	ENSG00000163867	ZMYM6	protein_coding	Homo sapiens zinc finger, MYM-type 6 (ZMYM6), mRNA.	NA	632.173	0.0187829	0.135308	0.138816	0.889595	0.997644	-0.209744	0.135732	-1.54528	0.122278	0.312068	-0.469944	0.136741	-3.43676	0.000588727	0.00286335	788.187	-0.0679915	0.1106	-0.61475	0.53872	0.697175	-0.116873	0.110297	-1.05962	0.289318	0.44877	-0.196703	0.111571	-1.76303	0.077896	0.156323	728.752	705.595	719.191	734.332	675.547	571.225	520.065	530.273	813.805
chr1	35525387	35581460	+	ENSG00000197056	ZMYM1	protein_coding	Homo sapiens zinc finger, MYM-type 1 (ZMYM1), mRNA.,	NA	1102.04	-0.309066	0.117124	-2.6388	0.00831992	0.24829	-0.169027	0.116355	-1.45268	0.146312	0.34961	-0.300907	0.116615	-2.58034	0.00987021	0.0304725	1207.99	0.00573288	0.0982396	0.0583561	0.953465	0.975333	0.00930642	0.0978613	0.0950981	0.924237	0.957033	-0.145878	0.099033	-1.47302	0.140744	0.252124	1319.2	1246.51	1022.01	1049.54	1246.12	1047.56	1045.75	1066.55	1235.38
chr1	35641979	35658749	-	ENSG00000116560	SFPQ	nonsense_mediated_decay	Homo sapiens splicing factor proline/glutamine-rich (SFPQ), mRNA.	1	15087.3	0.0321872	0.0816256	0.394327	0.69334	0.993284	-0.424144	0.0817222	-5.19007	2.10219e-07	1.20117e-05	-0.540429	0.0817485	-6.61087	3.82066e-11	1.16148e-09	19774.6	-0.584391	0.0748389	-7.80864	5.78062e-15	3.28977e-13	-0.756975	0.0748546	-10.1126	4.85736e-24	2.47641e-22	-0.893885	0.0749619	-11.9245	8.81948e-33	7.02686e-31	18479.5	17192.7	18786.6	17689.1	12679.5	14004.3	12314.8	12558.5	27584.4
chr1	35734568	35887659	+	ENSG00000146463	ZMYM4	protein_coding	Homo sapiens zinc finger, MYM-type 4 (ZMYM4), mRNA.,	NA	4369.27	-0.111451	0.0867508	-1.28472	0.198889	0.87929	-0.194934	0.0867123	-2.24806	0.0245725	0.110362	-0.378317	0.0868555	-4.35571	1.32636e-05	0.0001059	4626.58	-0.315201	0.0768785	-4.09999	4.13166e-05	0.000309154	-0.373223	0.0768121	-4.85892	1.18031e-06	8.47814e-06	-0.45063	0.0771373	-5.84193	5.16005e-09	5.1361e-08	5044.88	4956.61	4462.57	4798.86	4666.47	4111.14	3923.44	3880	5546.84
chr1	35757801	35758099	-	ENSG00000240374	RN7SL503P	misc_RNA	n/a	NA	0.500119	0.0330226	4.25872	0.00775411	0.993813	NA	-0.169923	4.26693	-0.0398232	0.968234	NA	-0.200365	4.26831	-0.0469426	0.962559	NA	1.10525	1.21233	2.60366	0.465626	0.641483	NA	-1.28155	2.89531	-0.442629	0.658034	NA	-2.49887	2.90699	-0.859608	0.390005	NA	0	1.09056	0	1.14204	0	0.930333	0.937053	0	1.54422
chr1	35775875	35776026	+	ENSG00000201542	SNORA62	snoRNA	n/a	NA	0.368677	-1.47165	4.99493	-0.294628	0.768278	NA	-0.172695	4.99129	-0.0345993	0.972399	NA	-0.153361	4.98899	-0.0307399	0.975477	NA	0.313478	-1.99028	4.89222	-0.406825	0.684137	NA	-0.70424	4.8859	-0.144137	0.885392	NA	-1.91374	4.89222	-0.391181	0.695664	NA	0	1.09056	0	0	0	0.930333	0	1.00052	0.772111
chr1	35816323	35817208	+	ENSG00000229994	RPL5P4	processed_pseudogene	n/a	NA	17.3409	0.0927218	0.733248	0.126454	0.899373	NA	0.646712	0.716009	0.903218	0.36641	NA	-0.135009	0.735405	-0.183584	0.85434	0.910148	23.7156	-0.113912	0.61977	-0.183797	0.854172	0.919822	0.825891	0.591	1.39745	0.162279	0.290656	0.567081	0.600986	0.943584	0.345382	0.501081	14.8942	16.3585	23.9066	9.13633	24.9433	24.1887	17.804	11.0057	13.898
chr1	35824423	35831678	-	ENSG00000227409	ZMYM4-AS1	antisense	n/a	NA	7.43047	-0.743499	1.08829	-0.683181	0.494493	NA	-0.654442	1.07835	-0.60689	0.543924	NA	-1.63177	1.13464	-1.43815	0.150392	NA	9.09255	-0.0868107	0.952289	-0.0911601	0.927365	NA	-0.228631	0.953282	-0.239835	0.810458	0.887758	-0.214569	0.961905	-0.223066	0.823484	0.896322	12.7665	10.9056	3.98444	10.2784	12.4716	2.791	3.74821	4.00206	13.1259
chr1	35899091	36023551	-	ENSG00000142687	KIAA0319L	protein_coding	Homo sapiens KIAA0319-like (KIAA0319L), mRNA.,	NA	1685.13	-0.0650819	0.096926	-0.67146	0.501928	0.988414	0.0583863	0.0963427	0.606027	0.544497	0.751211	0.310332	0.0957724	3.2403	0.00119402	0.00520633	1612.07	-0.00581052	0.0880766	-0.0659713	0.947401	0.972614	0.130723	0.0873924	1.49581	0.134703	0.250855	0.153593	0.0878416	1.74852	0.0803732	0.160386	1595.81	1653.29	1590.79	1514.35	1697.18	1699.72	2009.04	2077.07	1505.62
chr1	36023074	36032875	+	ENSG00000020129	NCDN	protein_coding	Homo sapiens neurochondrin (NCDN)	4	847.386	0.260838	0.125123	2.08465	0.037101	0.513863	-0.969881	0.128958	-7.52088	5.44081e-14	2.37401e-11	-1.17023	0.1298	-9.01562	1.95757e-19	2.10847e-17	1127.85	0.288982	0.108507	2.66327	0.00773864	0.0268871	0.481285	0.107585	4.47355	7.69315e-06	4.67758e-05	0.473299	0.108165	4.37571	1.21039e-05	6.65291e-05	1030.89	1164.72	1346.74	1283.65	541.477	583.319	468.527	521.269	843.145
chr1	36035414	36043330	-	ENSG00000239636	RP4-728D4.2	antisense	n/a	NA	2.81065	-2.98647	2.12807	-1.40337	0.160507	NA	-0.580212	1.69837	-0.341628	0.732631	NA	-0.175278	1.6705	-0.104926	0.916435	NA	7.64782	0.0528691	1.03031	0.0513137	0.959076	NA	-0.634938	1.06195	-0.597898	0.549908	0.69885	0.207441	1.0268	0.202027	0.839896	0.905905	6.38323	2.18113	0	1.14204	1.0393	4.65167	4.68527	3.00155	5.40477
chr1	36067185	36107445	-	ENSG00000126067	PSMB2	protein_coding	Homo sapiens proteasome (prosome, macropain) subunit, beta type, 2 (PSMB2)	NA	3726.53	0.168826	0.0977516	1.72709	0.0841511	0.707886	-0.0466198	0.0978384	-0.476498	0.63372	0.810025	-0.143923	0.0978982	-1.47013	0.141527	0.254635	4006.69	0.306834	0.0783339	3.917	8.96569e-05	0.000608364	0.207431	0.0783134	2.64872	0.00807962	0.0237568	0.0888	0.078701	1.12832	0.259185	0.406961	3748.02	3867.14	4365.95	4194.72	4041.85	3366.88	3360.27	3629.87	3523.91
chr1	36179476	36185073	-	ENSG00000142686	C1orf216	protein_coding	Homo sapiens chromosome 1 open reading frame 216 (C1orf216), mRNA.	NA	420.753	0.0084134	0.160562	0.0523996	0.95821	0.997794	-0.348763	0.161854	-2.15479	0.0311779	0.129202	-0.149979	0.160549	-0.934166	0.350218	0.496287	374.475	0.13107	0.161019	0.814003	0.415643	0.589656	0.304516	0.159217	1.91258	0.0558018	0.122666	0.294123	0.16045	1.83312	0.0667853	0.137603	439.379	491.844	485.106	451.106	351.284	382.367	451.66	399.206	304.212
chr1	36185819	36235568	-	ENSG00000092853	CLSPN	protein_coding	Homo sapiens claspin (CLSPN)	4	3778.47	0.169869	0.0926882	1.83269	0.0668481	0.650019	-0.302086	0.0930233	-3.24742	0.00116456	0.0122577	-0.669052	0.0934231	-7.16152	7.97847e-13	3.204e-11	4433.43	-0.164756	0.0774547	-2.12713	0.0334095	0.0888719	-0.00640476	0.0771488	-0.0830183	0.933837	0.962648	-0.139916	0.0775188	-1.80494	0.0710846	0.144642	4385.28	4273.92	5114.03	4625.27	3668.74	3385.48	2914.24	2608.35	4465.12
chr1	36273773	36323491	+	ENSG00000134698	AGO4	protein_coding	Homo sapiens argonaute RISC catalytic component 4 (AGO4), mRNA.	3	1299.5	0.222905	0.105907	2.10473	0.0353149	0.504627	0.70824	0.104169	6.79896	1.05375e-11	2.37077e-09	1.07707	0.103347	10.4219	1.96959e-25	5.25138e-23	1149.45	0.123139	0.0991834	1.24153	0.214412	0.369805	0.140983	0.0987384	1.42784	0.153337	0.277903	0.16793	0.099293	1.69126	0.0907867	0.177237	872.375	923.707	1027.99	1068.95	1470.61	1475.51	1922.83	1919.99	1040.03
chr1	36335409	36395211	+	ENSG00000092847	AGO1	protein_coding	Homo sapiens argonaute RISC catalytic component 1 (AGO1), mRNA.,	1	3501.4	0.0100404	0.0912227	0.110065	0.912358	0.997644	-0.255538	0.0913851	-2.79628	0.00516944	0.0373668	-0.177583	0.0912514	-1.94609	0.0516441	0.116335	3578.12	0.443997	0.0737189	6.02284	1.71386e-09	3.87645e-08	0.537205	0.0734341	7.31546	2.56493e-13	5.00627e-12	0.566558	0.0736534	7.69222	1.44607e-14	2.95145e-13	3648.02	4023.09	3979.46	3744.75	3115.83	3334.31	3373.39	3505.81	2622.86
chr1	36395321	36395716	-	ENSG00000271914	RP4-789D17.5	lincRNA	n/a	NA	9.31975	-0.111531	0.966623	-0.115383	0.908142	NA	-0.0598778	0.958808	-0.0624502	0.950204	NA	0.377929	0.941602	0.401368	0.68815	0.791518	13.0658	0.923906	0.76877	1.2018	0.229442	NA	0.588035	0.776251	0.757532	0.448731	0.61265	0.890521	0.772444	1.15286	0.248967	0.394629	12.7665	5.45282	9.9611	6.85224	7.27512	10.2337	14.9929	9.00464	8.49322
chr1	36396319	36538101	+	ENSG00000126070	AGO3	protein_coding	Homo sapiens argonaute RISC catalytic component 3 (AGO3)	1	1594.16	0.122749	0.0987994	1.24241	0.214085	0.890807	0.131662	0.09849	1.3368	0.181286	0.396347	0.316045	0.0980309	3.22394	0.00126441	0.0054736	2750.14	-0.496633	0.0894375	-5.55285	2.81056e-08	4.7882e-07	-0.540628	0.0893143	-6.05309	1.42089e-09	1.69532e-08	-0.64904	0.0898603	-7.22277	5.09401e-13	8.83894e-12	1470.27	1470.08	1591.78	1610.28	1631.71	1602.96	1935.01	1776.92	3481.45
chr1	36549676	36553876	+	ENSG00000092850	TEKT2	protein_coding	Homo sapiens tektin 2 (testicular) (TEKT2), mRNA.	NA	8.86626	-0.0116661	1.06391	-0.0109653	0.991251	NA	1.38573	0.990927	1.39842	0.161987	NA	1.50635	0.986719	1.52662	0.126855	NA	10.9636	-0.378494	0.867698	-0.436204	0.662688	NA	-1.92936	0.943013	-2.04596	0.0407606	0.0941634	-1.4146	0.920028	-1.53756	0.124156	0.227763	3.19162	6.54338	3.98444	5.7102	12.4716	13.0247	14.9929	13.0067	22.3912
chr1	36554476	36559533	+	ENSG00000116863	ADPRHL2	protein_coding	Homo sapiens ADP-ribosylhydrolase like 2 (ADPRHL2), nuclear gene encoding mitochondrial protein, mRNA.	NA	757.78	-0.0171208	0.128134	-0.133616	0.893706	0.997644	-0.223605	0.128451	-1.74078	0.0817229	0.242825	-0.0635278	0.127721	-0.497394	0.618911	0.73684	725.023	-0.174152	0.118156	-1.47392	0.140502	0.271563	-0.0395085	0.117002	-0.337674	0.735609	0.840872	-0.054376	0.117945	-0.461027	0.644779	0.7697	789.393	838.643	746.086	864.525	709.844	690.307	779.628	800.413	713.43
chr1	36602173	36615098	-	ENSG00000054116	TRAPPC3	protein_coding	Homo sapiens trafficking protein particle complex 3 (TRAPPC3)	NA	1464.76	0.0697199	0.104061	0.669988	0.502865	0.988414	0.0950418	0.103708	0.916433	0.35944	0.595921	0.136383	0.103536	1.31725	0.187755	0.314647	1349.08	0.336198	0.107542	3.12621	0.00177075	0.00779485	0.308924	0.107318	2.87859	0.00399462	0.0128719	0.299271	0.10784	2.77513	0.00551797	0.0162885	1485.17	1352.3	1424.44	1555.46	1548.56	1495.05	1590.18	1572.81	1123.42
chr1	36621180	36646450	+	ENSG00000116871	MAP7D1	protein_coding	Homo sapiens MAP7 domain containing 1 (MAP7D1), mRNA.	2	1444.07	0.196057	0.122751	1.59719	0.110223	0.757789	0.152529	0.122592	1.2442	0.213425	0.437952	0.161312	0.122505	1.31679	0.18791	0.314777	1655.3	-0.585782	0.0930473	-6.29553	3.06356e-10	7.90945e-09	-0.742396	0.0931527	-7.96967	1.59102e-15	3.91509e-14	-0.740116	0.0937301	-7.89625	2.87425e-15	6.35151e-14	1308.56	1388.29	1681.43	1405.85	1379.15	1628.08	1519.9	1538.79	2232.94
chr1	36690017	36770958	+	ENSG00000054118	THRAP3	protein_coding	Homo sapiens thyroid hormone receptor associated protein 3 (THRAP3), mRNA.,	NA	6719.11	0.271348	0.0744308	3.64565	0.000266721	0.0252772	0.0464863	0.0744994	0.623982	0.532639	0.742053	-0.0418801	0.0745359	-0.561878	0.574199	0.701531	7708.64	-0.213149	0.0737281	-2.89101	0.0038401	0.0150069	-0.361514	0.0737497	-4.90191	9.49089e-07	6.96506e-06	-0.284953	0.0738363	-3.85925	0.000113735	0.00051191	6464.09	6570.65	7777.63	7957.74	6756.51	6759.8	6596.85	6244.22	8519.47
chr1	36707499	36707757	-	ENSG00000231849	UBE2V2P4	processed_pseudogene	n/a	NA	1.97378	1.33632	2.02876	0.65869	0.510095	NA	0.246636	2.09154	0.117921	0.90613	NA	-1.77248	2.42833	-0.729916	0.465442	NA	3.71626	0.452804	1.39974	0.323492	0.746322	NA	0.31066	1.40121	0.221709	0.82454	NA	0.103759	1.43126	0.0724948	0.942208	NA	1.06387	2.18113	6.97277	1.14204	1.0393	2.791	0.937053	0	1.54422
chr1	36771988	36790484	+	ENSG00000214193	SH3D21	protein_coding	Homo sapiens SH3 domain containing 21 (SH3D21)	NA	116.674	-0.206685	0.331145	-0.624153	0.532527	0.990468	-0.418787	0.332003	-1.2614	0.207166	0.429891	-0.435972	0.331803	-1.31395	0.188863	0.315918	146.63	-0.0631551	0.275968	-0.228849	0.818986	0.896324	0.408749	0.270374	1.51179	0.130588	0.244992	0.291095	0.273067	1.06602	0.286413	0.43946	132.984	151.588	154.397	91.3633	78.987	133.968	116.195	97.0501	124.31
chr1	36787632	36789755	-	ENSG00000142694	EVA1B	protein_coding	Homo sapiens eva-1 homolog B (C. elegans) (EVA1B), mRNA.,	NA	84.1658	-0.376067	0.358654	-1.04855	0.294385	0.938212	0.0720117	0.3507	0.205337	0.837309	0.924571	0.370429	0.347247	1.06676	0.286081	0.430338	50.7642	0.565253	0.420001	1.34584	0.178355	0.324598	0.777375	0.414688	1.8746	0.0608476	0.131637	0.633314	0.420154	1.50734	0.131724	0.2393	74.471	92.6979	74.7083	53.6759	84.1835	92.103	85.2718	134.069	40.9219
chr1	36789335	36794822	+	ENSG00000116883	RP11-268J15.5	protein_coding	n/a	NA	24.7235	-0.0169527	0.647059	-0.0261996	0.979098	NA	-0.409573	0.653375	-0.626858	0.530752	NA	-0.202113	0.647582	-0.312104	0.754961	0.841006	36.0515	-0.0315737	0.509271	-0.0619978	0.950565	0.973808	0.434097	0.497669	0.87226	0.383067	0.548714	0.0518647	0.509108	0.101874	0.918857	0.95538	25.5329	30.5358	36.8561	18.2727	10.393	31.6313	23.4263	26.0134	31.6565
chr1	36805225	36851497	-	ENSG00000196182	STK40	protein_coding	Homo sapiens serine/threonine kinase 40 (STK40), mRNA.	NA	940.902	0.13546	0.126647	1.06958	0.284806	0.93368	-0.10769	0.127009	-0.847898	0.396495	0.630689	0.018557	0.12652	0.146673	0.88339	0.927711	1100.67	0.0660393	0.103011	0.641093	0.521463	0.682587	0.103741	0.102499	1.01211	0.311484	0.473146	0.0638929	0.103289	0.618584	0.53619	0.682542	873.439	1029.49	1086.76	1002.71	886.525	886.608	928.62	1026.53	1027.68
chr1	36856839	36863493	-	ENSG00000181817	LSM10	processed_transcript	Homo sapiens LSM10, U7 small nuclear RNA associated (LSM10), mRNA.	1	277.156	0.416313	0.228776	1.81974	0.0687984	0.659265	-0.0409841	0.230644	-0.177694	0.858963	0.936757	0.244967	0.228826	1.07054	0.284377	0.428468	272.439	0.287512	0.177949	1.6157	0.106159	0.21955	0.482735	0.175573	2.74948	0.00596905	0.0183318	0.50908	0.176793	2.87953	0.00398271	0.0122435	197.88	306.448	387.487	284.368	236.961	254.911	298.92	307.158	204.609
chr1	36868322	36868460	-	ENSG00000222821	RNU4-27P	snRNA	n/a	NA	0.133725	-1.47159	4.99493	-0.294616	0.768287	NA	-1.59454	4.99493	-0.319232	0.74955	NA	-1.6312	4.99493	-0.326571	0.743993	NA	0	NA	NA	NA	NA	NA	NA	NA	NA	NA	NA	NA	NA	NA	NA	NA	0	1.09056	0	0	0	0	0	0	0
chr1	36881428	36916086	-	ENSG00000116885	OSCP1	protein_coding	Homo sapiens organic solute carrier partner 1 (OSCP1)	2	95.1033	-0.131336	0.306046	-0.42914	0.667822	0.993284	0.0986724	0.301432	0.327345	0.743407	0.874321	0.182951	0.300077	0.609682	0.542073	0.67461	131.956	-0.675811	0.247798	-2.72727	0.00638613	0.0229825	-0.940862	0.249695	-3.76805	0.000164529	0.000753502	-1.13962	0.255829	-4.45461	8.40446e-06	4.76605e-05	87.2375	101.422	87.6577	84.511	95.6158	106.988	101.202	116.06	203.837
chr1	36921319	36930038	-	ENSG00000116898	MRPS15	protein_coding	Homo sapiens mitochondrial ribosomal protein S15 (MRPS15), nuclear gene encoding mitochondrial protein, mRNA.	NA	2019.21	-0.2174	0.0996455	-2.18174	0.0291289	0.466286	-0.2603	0.0994974	-2.61615	0.00889283	0.0544421	-0.415163	0.0997146	-4.16351	3.13392e-05	0.000225033	1744.04	-0.00511558	0.096814	-0.0528393	0.95786	0.97781	-0.0808831	0.0967199	-0.836261	0.403008	0.56824	-0.129799	0.0972982	-1.33404	0.182192	0.308973	2468.18	2319.63	2001.19	2118.49	2150.32	1866.25	1824.44	1816.94	1817.55
chr1	37261128	37499730	-	ENSG00000163873	GRIK3	protein_coding	Homo sapiens glutamate receptor, ionotropic, kainate 3 (GRIK3), mRNA.	NA	67.8739	0.302019	0.372222	0.811395	0.417139	NA	0.11932	0.373044	0.319854	0.749079	0.877274	0.253918	0.370738	0.684898	0.493408	0.633219	155.908	-0.0674768	0.236739	-0.285026	0.775625	0.871439	0.0311446	0.234481	0.132823	0.894333	0.941666	0.0240501	0.236574	0.10166	0.919027	0.9555	57.4491	65.4338	61.7588	90.2212	60.2796	73.4963	82.4607	66.0341	159.827
chr1	37940153	37949980	+	ENSG00000163874	ZC3H12A	protein_coding	Homo sapiens zinc finger CCCH-type containing 12A (ZC3H12A), mRNA.,	NA	145.617	0.249197	0.251019	0.99274	0.320837	0.950186	-0.0584836	0.252833	-0.231313	0.817072	0.913159	0.175096	0.250236	0.69972	0.484102	0.624925	124.581	-0.0171872	0.27393	-0.0627431	0.949971	0.973641	0.200563	0.270154	0.742404	0.457843	0.620865	0.209987	0.272139	0.771616	0.440342	0.595051	126.601	151.588	168.343	162.17	122.638	145.132	157.425	161.083	130.487
chr1	37958176	37980375	-	ENSG00000163875	MEAF6	protein_coding	Homo sapiens MYST/Esa1-associated factor 6 (MEAF6)	NA	1647.56	-0.0505228	0.097128	-0.520168	0.602947	0.990468	-0.0464701	0.0968335	-0.479897	0.631301	0.80902	0.00248979	0.0966486	0.0257613	0.979448	0.987034	1570.55	-0.0263113	0.101098	-0.260255	0.794667	0.883242	0.030756	0.100674	0.3055	0.759985	0.856976	0.0977104	0.100979	0.967635	0.333227	0.488753	1740.49	1679.47	1644.58	1658.24	1691.98	1633.67	1798.21	1675.86	1556.58
chr1	38000050	38019903	-	ENSG00000163877	SNIP1	protein_coding	Homo sapiens Smad nuclear interacting protein 1 (SNIP1), mRNA.,	2	764.734	0.0674977	0.127611	0.528932	0.596852	0.990468	-0.035042	0.127534	-0.274765	0.783497	0.89643	-0.133289	0.127757	-1.0433	0.29681	0.441941	1045.2	-0.522944	0.106087	-4.92938	8.24913e-07	9.88811e-06	-0.726597	0.106409	-6.82832	8.59157e-12	1.38913e-10	-0.717695	0.107185	-6.69585	2.14416e-11	3.00823e-10	815.99	771.029	811.83	851.962	813.774	742.406	692.482	775.4	1372.81
chr1	38010364	38010895	+	ENSG00000232273	FTH1P1	processed_pseudogene	n/a	NA	5.54202	0.971629	1.2456	0.780046	0.435364	NA	0.29171	1.27024	0.22965	0.818364	NA	0.137301	1.27668	0.107545	0.914357	NA	9.92373	-1.11979	0.915345	-1.22335	0.221197	NA	-1.60799	0.938419	-1.71351	0.0866192	0.175654	-0.769825	0.901345	-0.854086	0.393058	0.548972	5.31936	3.27169	9.9611	6.85224	2.07861	8.373	6.55937	3.00155	22.3912
chr1	38021843	38022108	+	ENSG00000237749	RP3-423B22.5	processed_pseudogene	n/a	NA	1.35769	-0.582426	2.54996	-0.228406	0.819331	NA	0.294549	2.44581	0.12043	0.904142	NA	-0.777171	2.55486	-0.304194	0.76098	NA	1.24248	-1.3548	2.39628	-0.565378	0.571816	NA	-2.43397	2.58203	-0.942657	0.345856	NA	-2.28802	2.59927	-0.880255	0.378721	NA	3.19162	0	0.99611	1.14204	2.07861	1.86067	1.87411	0	3.08844
chr1	38022520	38032458	+	ENSG00000163879	DNALI1	protein_coding	Homo sapiens dynein, axonemal, light intermediate chain 1 (DNALI1), mRNA.,	1	35.9928	-0.338737	0.502198	-0.674508	0.499988	NA	-0.250168	0.498041	-0.502304	0.615454	0.799884	-0.850851	0.510475	-1.66678	0.0955575	0.188359	66.1262	-0.875356	0.348183	-2.51407	0.0119347	0.0384613	-1.17157	0.351749	-3.3307	0.000866269	0.0033267	-1.13277	0.355295	-3.18825	0.00143135	0.00498019	55.3213	37.0792	39.8444	33.1192	32.2184	45.5863	31.8598	20.0103	98.0581
chr1	38032417	38061536	-	ENSG00000134697	GNL2	protein_coding	Homo sapiens guanine nucleotide binding protein-like 2 (nucleolar) (GNL2), mRNA.,	1	3927.04	0.15347	0.0898098	1.70883	0.0874824	0.71743	-0.128941	0.0899633	-1.43326	0.151784	0.35764	-0.335957	0.0901472	-3.72676	0.000193956	0.00109342	4910.88	-0.465343	0.0799137	-5.82307	5.77765e-09	1.16418e-07	-0.752415	0.0800938	-9.39417	5.76688e-21	2.29924e-19	-0.759827	0.0803373	-9.45795	3.14025e-21	1.17549e-19	4367.19	4032.9	4465.56	4881.08	4056.4	3659.93	3434.3	3314.71	6625.48
chr1	38147242	38157914	-	ENSG00000116922	C1orf109	nonsense_mediated_decay	Homo sapiens chromosome 1 open reading frame 109 (C1orf109), mRNA.,	1	1482.42	-0.00788756	0.109093	-0.0723013	0.942362	0.997644	-0.00939801	0.108812	-0.0863694	0.931173	0.971263	0.127915	0.108449	1.1795	0.238199	0.375878	1396.1	-0.442367	0.0977462	-4.52567	6.02048e-06	5.71046e-05	-0.683689	0.0981242	-6.96759	3.22427e-12	5.48465e-11	-0.573328	0.0984046	-5.82623	5.66933e-09	5.61406e-08	1509.63	1458.08	1475.24	1476.66	1550.64	1411.32	1764.47	1523.79	1797.47
chr1	38158090	38175391	+	ENSG00000134690	CDCA8	protein_coding	Homo sapiens cell division cycle associated 8 (CDCA8)	1	1520.81	0.0481779	0.103651	0.46481	0.642067	0.992999	-0.203298	0.103946	-1.9558	0.0504885	0.178616	-0.0993252	0.10362	-0.95855	0.337785	0.483817	1895.49	-0.277226	0.0877385	-3.15968	0.00157942	0.00706426	-0.516669	0.0880301	-5.86924	4.37809e-09	4.83661e-08	-0.483574	0.0884592	-5.46663	4.58668e-08	3.95561e-07	1526.66	1712.18	1716.3	1631.98	1421.77	1402.94	1510.53	1555.8	2259.97
chr1	38179552	38230805	-	ENSG00000183317	EPHA10	nonsense_mediated_decay	Homo sapiens EPH receptor A10 (EPHA10)	NA	74.6944	0.101524	0.355319	0.285727	0.775087	NA	-0.0224764	0.355323	-0.0632561	0.949563	0.979297	0.138684	0.352763	0.393136	0.694219	0.795629	67.6169	0.383677	0.35119	1.0925	0.274612	0.441235	-0.0410993	0.355631	-0.115567	0.907995	0.948799	-0.201934	0.362061	-0.557736	0.577025	0.717733	59.5768	87.2451	78.6927	78.8008	69.6333	75.357	93.7053	70.0361	54.8199
chr1	38259474	38266809	+	ENSG00000185090	MANEAL	protein_coding	Homo sapiens mannosidase, endo-alpha-like (MANEAL)	NA	1401.88	-0.109911	0.122057	-0.900493	0.367858	0.963347	-0.330619	0.122267	-2.70407	0.00684963	0.0452421	-0.278251	0.122071	-2.27942	0.0226423	0.0601135	1240.61	0.0531714	0.0980692	0.542183	0.587693	0.73709	0.17789	0.0973261	1.82778	0.0675831	0.143565	0.120685	0.0980993	1.23023	0.218611	0.356096	1572.4	1656.57	1413.48	1580.58	1198.32	1377.82	1234.1	1466.76	1105.66
chr1	38265392	38266551	-	ENSG00000233728	RP11-109P14.9	antisense	n/a	3	86.1928	0.579731	0.435545	1.33105	0.183173	0.85892	0.620595	0.434107	1.42959	0.152834	0.359351	0.539523	0.434472	1.24179	0.214315	0.347519	74.6848	0.055262	0.340324	0.16238	0.871006	0.930676	-0.087051	0.34062	-0.255566	0.798286	0.87989	-1.28948	0.369512	-3.48968	0.000483599	0.00188037	55.3213	73.0678	120.529	70.8065	142.384	56.7503	118.069	71.0366	98.0581
chr1	38268616	38273857	-	ENSG00000196449	YRDC	protein_coding	Homo sapiens yrdC domain containing (E. coli) (YRDC), nuclear gene encoding mitochondrial protein, mRNA.	NA	1221.81	0.108138	0.130759	0.827007	0.408233	0.977037	-0.109911	0.130962	-0.839254	0.401327	0.635162	-0.274461	0.131259	-2.09099	0.0365294	0.0882217	1037.61	0.175212	0.107985	1.62256	0.104683	0.217415	0.00814608	0.10814	0.075329	0.939953	0.966601	-0.100984	0.109238	-0.924442	0.355256	0.511314	1413.89	1190.9	1326.82	1482.37	1347.98	1078.26	1063.56	1120.58	995.251
chr1	38272651	38275126	+	ENSG00000197982	C1orf122	protein_coding	Homo sapiens chromosome 1 open reading frame 122 (C1orf122)	NA	556.301	0.0627929	0.167563	0.374743	0.707852	0.993284	-0.116163	0.167776	-0.692369	0.488706	0.707835	-0.0595857	0.167417	-0.355913	0.721906	0.815862	539.877	0.135979	0.135062	1.00679	0.314037	0.484905	0.0962641	0.134661	0.71486	0.474696	0.636684	0.103038	0.135652	0.759576	0.447508	0.601189	612.79	544.191	559.814	649.821	543.555	528.429	474.149	652.336	514.998
chr1	38275239	38325292	-	ENSG00000188786	MTF1	protein_coding	Homo sapiens metal-regulatory transcription factor 1 (MTF1), mRNA.,	NA	757.381	0.362449	0.127531	2.84205	0.00448244	0.170769	-0.108702	0.128729	-0.84443	0.398429	0.632607	-0.277423	0.129259	-2.14625	0.0318532	0.079364	955.507	-0.135584	0.118634	-1.14288	0.25309	0.417037	-0.218315	0.118512	-1.84214	0.0654544	0.139881	-0.182511	0.119081	-1.53266	0.125359	0.229632	820.245	712.138	988.141	982.155	694.254	732.172	657.811	624.322	1034.63
chr1	38326369	38412729	-	ENSG00000204084	INPP5B	protein_coding	Homo sapiens inositol polyphosphate-5-phosphatase, 75kDa (INPP5B), nuclear gene encoding mitochondrial protein, mRNA.,	NA	820.982	-0.0694094	0.124958	-0.55546	0.57858	0.990468	0.0894832	0.123902	0.722208	0.470167	0.693212	0.301376	0.123122	2.44778	0.014374	0.0414716	928.123	-0.133606	0.104856	-1.27419	0.202596	0.355332	-0.311804	0.105092	-2.96697	0.00300747	0.0100204	-0.292267	0.105849	-2.76116	0.00575963	0.0169042	818.118	760.123	765.013	738.9	858.464	827.997	932.368	1040.54	1024.59
chr1	38422647	38456593	-	ENSG00000183431	SF3A3	protein_coding	Homo sapiens splicing factor 3a, subunit 3, 60kDa (SF3A3), mRNA.,	1	6009.45	0.00397874	0.0906928	0.0438705	0.965008	0.998099	-0.317225	0.0908199	-3.4929	0.000477807	0.00625098	-0.545608	0.0909606	-5.99829	1.99411e-09	4.07441e-08	6787.72	-0.285712	0.0810833	-3.52368	0.000425593	0.00230163	-0.51028	0.0811605	-6.2873	3.23038e-10	4.27393e-09	-0.558202	0.0813576	-6.86109	6.83356e-12	1.01794e-10	7387.53	6677.52	6915	7191.43	6114.22	5226.61	4890.48	4881.52	8207.54
chr1	38462442	38471278	-	ENSG00000183386	FHL3	protein_coding	Homo sapiens four and a half LIM domains 3 (FHL3)	3	199.317	0.207274	0.270858	0.765248	0.444124	0.981741	0.391059	0.268662	1.45558	0.145509	0.348559	0.81179	0.266125	3.0504	0.00228533	0.00897792	150.394	0.190151	0.238103	0.79861	0.424517	0.598037	0.0686678	0.238125	0.288369	0.773065	0.865216	-0.0467529	0.241572	-0.193536	0.846539	0.910944	126.601	185.396	214.164	145.039	197.468	213.046	232.389	323.167	139.752
chr1	38474930	38490496	+	ENSG00000183520	UTP11L	processed_transcript	Homo sapiens UTP11-like, U3 small nucleolar ribonucleoprotein, (yeast) (UTP11L), mRNA.,	NA	1951.57	0.0310066	0.113586	0.272979	0.784869	0.997644	-0.0609347	0.113536	-0.536701	0.591474	0.784509	-0.286857	0.113847	-2.51967	0.0117465	0.0351296	2209.22	-0.026593	0.101395	-0.26227	0.793113	0.882432	-0.173341	0.101444	-1.70873	0.0875004	0.176976	-0.204923	0.101859	-2.01183	0.0442378	0.097384	2267.11	1928.12	2059.96	2228.12	2199.16	1842.06	1781.34	1705.88	2350.3
chr1	38509523	38512450	-	ENSG00000185668	POU3F1	protein_coding	Homo sapiens POU class 3 homeobox 1 (POU3F1), mRNA.	1	17.2385	0.00310089	0.756432	0.00409937	0.996729	NA	0.666183	0.733166	0.908638	0.363541	NA	0.725474	0.731052	0.992369	0.321017	0.466691	19.1569	-0.178896	0.62746	-0.285111	0.775559	0.871439	-1.20388	0.657442	-1.83115	0.0670776	0.142743	-1.65122	0.691918	-2.38643	0.0170127	0.0431441	15.9581	10.9056	9.9611	17.1306	16.6288	26.0493	29.9857	15.0077	28.5681
chr1	39303870	39325495	-	ENSG00000116954	RRAGC	protein_coding	Homo sapiens Ras-related GTP binding C (RRAGC)	1	533.55	0.0948772	0.152441	0.622386	0.533688	0.990468	-0.278485	0.153526	-1.81393	0.0696883	0.219571	-0.343042	0.153656	-2.23253	0.0255796	0.0662992	965.221	-0.458345	0.111761	-4.10113	4.11138e-05	0.000307927	-0.945469	0.11319	-8.35295	6.65774e-17	1.88693e-15	-1.00392	0.114397	-8.77577	1.69745e-18	5.14538e-17	592.577	591.086	564.794	701.213	525.887	454.933	474.149	472.244	1385.94
chr1	39325672	39385068	+	ENSG00000228436	RP5-864K19.4	antisense	n/a	NA	4.21276	-0.366383	1.36101	-0.2692	0.787776	NA	-0.886669	1.39163	-0.637145	0.524031	NA	-0.163014	1.339	-0.121743	0.903102	NA	9.65347	-1.31795	0.978686	-1.34665	0.178092	NA	-1.08303	0.95766	-1.13091	0.258093	0.412754	-0.560599	0.942097	-0.595054	0.551807	0.695626	6.38323	4.36225	5.97666	2.28408	2.07861	3.72133	3.74821	6.0031	18.5307
chr1	39328636	39347289	-	ENSG00000214114	MYCBP	protein_coding	Homo sapiens GJA9-MYCBP readthrough (GJA9-MYCBP)	4	1389.15	-0.275966	0.114809	-2.4037	0.0162301	0.355031	-0.425407	0.114867	-3.70346	0.000212676	0.00337632	-0.684139	0.115422	-5.92726	3.08027e-09	5.94983e-08	1451.3	0.408355	0.105075	3.88633	0.000101772	0.000677542	0.436522	0.104736	4.16785	3.07486e-05	0.000163238	0.423885	0.105226	4.02831	5.61785e-05	0.000267773	1884.12	1669.65	1417.46	1518.91	1442.55	1216.88	1107.6	1135.59	1096.4
chr1	39330175	39347289	-	ENSG00000131233	GJA9	protein_coding	Homo sapiens gap junction protein, alpha 9, 59kDa (GJA9), mRNA.	NA	19.6424	-0.0663753	0.75748	-0.0876265	0.930174	NA	-0.601104	0.767046	-0.78366	0.433239	NA	-1.17646	0.784197	-1.50021	0.13356	0.24355	31.591	0.715271	0.541494	1.32092	0.186528	0.335146	0.515671	0.543104	0.949488	0.342372	0.506916	0.591291	0.545669	1.08361	0.278539	0.430231	35.1078	17.449	32.8716	17.1306	10.393	24.1887	4.68527	19.0098	27.0239
chr1	39456895	39471731	+	ENSG00000174574	AKIRIN1	protein_coding	Homo sapiens akirin 1 (AKIRIN1)	NA	3762.31	-0.0195687	0.0867751	-0.225511	0.821582	0.997644	-0.0755988	0.0867009	-0.87195	0.383236	0.61776	-0.197082	0.086793	-2.27071	0.0231646	0.06129	3678.3	-0.0827618	0.0813291	-1.01762	0.308861	0.47943	-0.0613781	0.0811525	-0.756331	0.449451	0.613208	-0.109791	0.0814719	-1.34759	0.17779	0.302985	4206.55	3864.96	3895.79	4069.09	4025.22	3668.3	3547.68	3592.85	3765.58
chr1	39491990	39500308	+	ENSG00000168653	NDUFS5	protein_coding	Homo sapiens NADH dehydrogenase (ubiquinone) Fe-S protein 5, 15kDa (NADH-coenzyme Q reductase) (NDUFS5), nuclear gene encoding mitochondrial protein	1	2940.22	0.0163556	0.113898	0.143599	0.885817	0.997644	-0.0162655	0.113802	-0.142927	0.886347	0.950653	-0.206129	0.113965	-1.80871	0.0704967	0.148923	2621.98	0.55094	0.117521	4.68801	2.7587e-06	2.8388e-05	0.482254	0.117466	4.10548	4.03481e-05	0.000208522	0.493451	0.117682	4.19309	2.75176e-05	0.00014074	3335.24	2875.82	2911.63	3373.59	3399.56	2771.46	2744.63	2715.4	1967.34
chr1	39546988	39952849	+	ENSG00000127603	MACF1	protein_coding	Homo sapiens microtubule-actin crosslinking factor 1 (MACF1), mRNA.,	NA	11819.6	0.0295975	0.085859	0.344722	0.730303	0.993712	-0.142702	0.0858764	-1.66171	0.09657	0.270107	-0.0111261	0.0858175	-0.129648	0.896845	0.935533	13256.9	0.0931023	0.0675338	1.3786	0.168017	0.310894	0.162779	0.0674563	2.41311	0.0158171	0.0423141	0.158208	0.0675389	2.34247	0.0191568	0.047841	11366.4	13270	12393.6	12761.2	11048.8	11358.4	12198.6	12597.5	11702.9
chr1	39769966	39770570	-	ENSG00000217897	RP11-420K8.2	processed_pseudogene	n/a	NA	1.31013	2.63135	2.67952	0.982023	0.326089	NA	0.867602	2.80827	0.308945	0.757363	NA	-0.151859	2.97983	-0.0509623	0.959356	NA	1.47968	-1.53385	2.54837	-0.601894	0.547244	NA	-0.748968	2.35684	-0.317785	0.750648	NA	0.84343	2.20735	0.3821	0.702387	NA	1.06387	0	0.99611	5.7102	1.0393	0.930333	0	1.00052	2.31633
chr1	39876151	39882154	+	ENSG00000255103	KIAA0754	protein_coding	Homo sapiens KIAA0754 (KIAA0754), mRNA.	1	1180.15	0.129448	0.112937	1.1462	0.251713	0.914471	-0.411313	0.114083	-3.60539	0.000311684	0.00455628	-0.253693	0.113507	-2.23504	0.0254148	0.0659665	1160.44	0.420441	0.0981957	4.28166	1.85504e-05	0.000152455	0.586393	0.0973251	6.0251	1.69008e-09	2.00036e-08	0.462962	0.0983113	4.70914	2.48765e-06	1.56607e-05	1236.22	1380.65	1501.14	1360.17	979.023	996.387	1093.54	1132.58	855.499
chr1	39987952	40011859	-	ENSG00000182109	RP11-69E11.4	antisense	Homo sapiens peptidylprolyl isomerase E-like pseudogene (PPIEL), non-coding RNA.	NA	44.788	0.00761226	0.512825	0.0148438	0.988157	NA	-0.199796	0.514055	-0.388667	0.697522	0.850722	-0.646403	0.521171	-1.24029	0.214868	0.347999	91.3262	-0.528921	0.333016	-1.58828	0.112224	0.229182	-0.483272	0.330688	-1.46141	0.143902	0.264216	-0.338692	0.331384	-1.02205	0.306756	0.461103	58.513	45.8037	75.7044	28.551	32.2184	58.611	36.5451	31.016	114.272
chr1	40026488	40042462	-	ENSG00000090621	PABPC4	protein_coding	Homo sapiens poly(A) binding protein, cytoplasmic 4 (inducible form) (PABPC4)	NA	5488.51	-0.108181	0.0821663	-1.31661	0.18797	0.870347	-0.313822	0.0822337	-3.81621	0.000135515	0.00240305	-0.259444	0.082158	-3.15787	0.00158928	0.00663112	6691.07	-0.145768	0.0688547	-2.11704	0.0342562	0.0906965	-0.0920524	0.0687121	-1.33968	0.180349	0.314843	-0.153654	0.0689313	-2.22908	0.0258084	0.0618319	6135.35	6432.14	6019.49	5639.4	5087.39	5064.73	5128.49	5519.85	6920.43
chr1	40030832	40038875	+	ENSG00000228060	RP11-69E11.8	antisense	n/a	NA	14.9906	0.597212	0.798864	0.747576	0.454716	NA	0.226327	0.805775	0.280881	0.778802	NA	0.355058	0.801012	0.443262	0.657576	0.767437	24.0387	-0.704424	0.591151	-1.19161	0.233413	0.393148	-0.254954	0.57408	-0.44411	0.656963	0.786176	-0.446105	0.585007	-0.762564	0.445723	0.599608	13.8303	10.9056	26.895	10.2784	9.35372	19.537	13.1187	19.0098	31.6565
chr1	40033046	40033180	-	ENSG00000201457	SNORA55	snoRNA	Homo sapiens small nucleolar RNA, H/ACA box 55 (SNORA55), small nucleolar RNA.	NA	0.380635	-1.47165	4.99493	-0.294629	0.768277	NA	-0.100052	4.9863	-0.0200654	0.983991	NA	-0.153362	4.98899	-0.0307401	0.975477	NA	0.606893	0.452457	3.65398	0.123826	0.901453	NA	-0.597578	3.77603	-0.158256	0.874255	NA	-1.91414	3.79371	-0.504556	0.613871	NA	0	1.09056	0	0	1.0393	0	0	1.00052	1.54422
chr1	40089825	40105617	-	ENSG00000163909	HEYL	protein_coding	Homo sapiens hairy/enhancer-of-split related with YRPW motif-like (HEYL), mRNA.,	NA	134.109	-0.0305396	0.282513	-0.1081	0.913917	0.997644	0.124192	0.279708	0.444005	0.657039	0.825037	0.346697	0.277517	1.24928	0.211561	0.344152	93.2115	0.605728	0.295287	2.05132	0.0402359	0.103093	0.614323	0.293721	2.09152	0.0364813	0.0857854	0.485669	0.297965	1.62995	0.103111	0.195967	105.323	147.226	130.49	116.488	118.481	157.226	154.614	171.088	60.9967
chr1	40124793	40137710	-	ENSG00000116981	NT5C1A	protein_coding	Homo sapiens 5'-nucleotidase, cytosolic IA (NT5C1A), mRNA.	3	23.451	-0.32643	0.695917	-0.469064	0.639024	NA	0.734647	0.656465	1.1191	0.263099	NA	1.6318	0.641051	2.5455	0.0109121	0.0330369	15.2754	0.510287	0.73437	0.694863	0.487141	0.653334	0.461448	0.731643	0.630701	0.528236	0.681746	1.37491	0.710096	1.93623	0.052839	0.113234	7.4471	21.8113	12.9494	10.2784	20.7861	27.91	47.7897	44.0227	9.26533
chr1	40144320	40157361	-	ENSG00000116983	HPCAL4	protein_coding	Homo sapiens hippocalcin like 4 (HPCAL4), mRNA.,	3	116.003	0.166599	0.295651	0.5635	0.573094	0.990468	0.774546	0.287191	2.69698	0.00699721	0.0460269	1.07358	0.284473	3.7739	0.000160712	0.000927876	57.2329	0.185138	0.37329	0.495964	0.61992	0.762676	-0.198349	0.377906	-0.524865	0.599677	0.740962	-0.0538942	0.378906	-0.142236	0.886893	0.937444	70.2156	89.4262	85.6655	93.6473	139.267	134.898	187.411	153.079	57.1362
chr1	40157854	40229586	+	ENSG00000084072	PPIE	protein_coding	Homo sapiens peptidylprolyl isomerase E (cyclophilin E) (PPIE)	2	1271.34	-0.0439159	0.105367	-0.41679	0.676832	0.993284	-0.00921803	0.104934	-0.0878463	0.929999	0.9708	0.00709979	0.104797	0.067748	0.945986	0.96585	1463.45	-0.559318	0.0950179	-5.88645	3.94577e-09	8.29814e-08	-0.906761	0.0957208	-9.47297	2.7199e-21	1.11447e-19	-0.922848	0.096472	-9.56597	1.11157e-21	4.29041e-20	1325.58	1291.23	1224.22	1315.63	1340.7	1270.84	1368.1	1298.67	2005.17
chr1	40222854	40254533	-	ENSG00000116985	BMP8B	protein_coding	Homo sapiens bone morphogenetic protein 8b (BMP8B), mRNA.	3	391.755	-0.141219	0.17149	-0.823483	0.410233	0.978057	0.195923	0.16874	1.1611	0.245602	0.477636	0.504215	0.167162	3.01632	0.00255863	0.00987506	328.58	-0.129999	0.161935	-0.802781	0.422101	0.595638	0.0206055	0.159948	0.128826	0.897495	0.942797	0.0705919	0.160979	0.438517	0.661012	0.781028	323.417	392.603	333.697	315.203	394.935	427.953	495.701	534.276	316.565
chr1	40235195	40237020	-	ENSG00000198754	OXCT2	protein_coding	Homo sapiens 3-oxoacid CoA transferase 2 (OXCT2), mRNA.	NA	64.9578	0.0717412	0.397926	0.180288	0.856927	NA	-0.00244818	0.39722	-0.00616327	0.995082	0.998167	0.179531	0.394358	0.455248	0.64893	0.761377	45.5958	-0.22236	0.479305	-0.463922	0.642704	0.780188	0.210167	0.469097	0.448025	0.654135	0.783748	0.254564	0.471537	0.53986	0.589293	0.726587	63.8323	63.2527	81.681	51.3918	47.8079	79.0783	75.9013	70.0361	46.3266
chr1	40254648	40255843	+	ENSG00000261798	RP1-118J21.25	antisense	n/a	NA	20.4824	-0.618762	0.685143	-0.903113	0.366466	NA	0.601452	0.63992	0.939885	0.347277	NA	0.75521	0.636131	1.18719	0.235152	0.371889	10.7909	0.773436	0.867385	0.891687	0.372561	NA	0.342266	0.87889	0.38943	0.696958	0.814802	0.532782	0.879118	0.606042	0.544487	0.689638	17.022	17.449	9.9611	12.5624	19.7468	32.5617	29.9857	29.015	3.86055
chr1	40306723	40349183	-	ENSG00000043514	TRIT1	protein_coding	Homo sapiens tRNA isopentenyltransferase 1 (TRIT1), mRNA.,	2	816.832	-0.0292142	0.130801	-0.223348	0.823264	0.997644	0.207892	0.129556	1.60465	0.108571	0.290499	0.232437	0.129371	1.79667	0.0723873	0.151891	1274.32	-0.992815	0.0936401	-10.6025	2.90257e-26	7.31541e-24	-1.60155	0.0957024	-16.7347	7.3245e-63	2.36275e-60	-1.488	0.096119	-15.4808	4.67362e-54	9.66383e-52	803.223	744.855	760.032	757.173	985.259	812.181	922.06	922.476	2273.87
chr1	40361098	40367928	-	ENSG00000116990	MYCL	protein_coding	Homo sapiens v-myc myelocytomatosis viral oncogene homolog 1, lung carcinoma derived (avian) (MYCL1)	3	412.693	0.133864	0.163023	0.821134	0.41157	0.978982	0.563171	0.159926	3.52145	0.000429198	0.00580161	0.727343	0.159051	4.57303	4.80733e-06	4.30305e-05	187.153	0.50606	0.216435	2.33816	0.0193789	0.0574386	0.547713	0.215001	2.54749	0.0108502	0.0305707	0.701179	0.215364	3.25579	0.00113078	0.00403958	307.459	336.984	337.681	370.021	497.826	458.654	523.813	558.288	121.221
chr1	40420802	40435638	+	ENSG00000168389	MFSD2A	protein_coding	Homo sapiens major facilitator superfamily domain containing 2A (MFSD2A)	NA	412.185	-0.0991637	0.177259	-0.559429	0.575869	0.990468	-0.238881	0.177341	-1.34701	0.177977	0.392315	-0.0531934	0.176257	-0.301794	0.762809	0.84708	335.715	-0.487987	0.160221	-3.0457	0.00232137	0.00980023	-0.362598	0.158352	-2.28983	0.0220314	0.0561531	-0.436881	0.160434	-2.72313	0.00646667	0.018695	402.144	497.297	418.366	421.413	351.284	413.068	482.582	396.204	416.94
chr1	40505905	40538321	+	ENSG00000131236	CAP1	protein_coding	Homo sapiens CAP, adenylate cyclase-associated protein 1 (yeast) (CAP1)	4	4880.04	-0.112532	0.0934009	-1.20483	0.22827	0.895841	-0.362783	0.0935013	-3.87998	0.000104465	0.00195379	-0.508756	0.0935949	-5.43573	5.45739e-08	8.06899e-07	5494.58	-0.00575788	0.0898703	-0.0640688	0.948915	0.97316	-0.0310208	0.0898009	-0.34544	0.729763	0.837481	-0.116434	0.0900256	-1.29334	0.195894	0.326942	5887.47	5818.16	5046.29	5786.72	4898.23	4246.97	4161.45	4182.16	5591.63
chr1	40538379	40563375	-	ENSG00000131238	PPT1	protein_coding	Homo sapiens palmitoyl-protein thioesterase 1 (PPT1)	NA	2998.93	0.0729184	0.0948623	0.768676	0.442086	0.981741	-0.160658	0.0949984	-1.69117	0.0908051	0.259683	-0.232325	0.0950431	-2.44442	0.0145086	0.0417643	3536.61	0.218526	0.102582	2.13026	0.0331501	0.0884039	0.148778	0.102533	1.45102	0.146775	0.268296	0.184216	0.1027	1.79374	0.0728553	0.147761	3270.34	3180.08	3324.02	3462.67	3138.69	2659.82	2747.44	2821.46	3174.15
chr1	40627045	40706593	+	ENSG00000117000	RLF	protein_coding	Homo sapiens rearranged L-myc fusion (RLF), mRNA.,	2	2310.15	0.0227196	0.106491	0.213347	0.831056	0.997644	0.0217194	0.106317	0.204289	0.838128	0.924979	-0.185706	0.106562	-1.74271	0.081385	0.166454	3421.36	-0.525477	0.074966	-7.00955	2.39094e-12	9.10393e-11	-0.764778	0.0751627	-10.175	2.56463e-24	1.33046e-22	-0.866146	0.0757165	-11.4393	2.65935e-30	1.81138e-28	2516.06	2309.81	2375.72	2528.48	2706.34	2216.98	2128.98	2174.12	4696.75
chr1	40722099	40723639	-	ENSG00000259943	RP1-39G22.7	antisense	n/a	NA	236.81	0.0208974	0.21847	0.0956536	0.923796	0.997644	0.390788	0.214973	1.81784	0.0690883	0.218254	0.372077	0.214863	1.7317	0.0833275	0.169511	267.778	0.267212	0.185111	1.44353	0.148872	0.283462	0.127383	0.185265	0.687576	0.49172	0.650955	0.267479	0.185689	1.44046	0.149736	0.264521	226.605	191.939	190.257	235.26	302.437	249.329	296.109	253.131	252.48
chr1	40723779	40759856	+	ENSG00000084073	ZMPSTE24	protein_coding	Homo sapiens zinc metallopeptidase STE24 (ZMPSTE24), mRNA.	1	3171.86	-0.408265	0.107303	-3.80478	0.000141932	0.0157431	-0.69443	0.107486	-6.46064	1.04262e-10	1.87658e-08	-0.911882	0.107715	-8.46572	2.54575e-17	2.0599e-15	4196.86	-0.323269	0.106306	-3.04094	0.0023584	0.00992226	-0.534004	0.106392	-5.01922	5.18814e-07	4.00383e-06	-0.386519	0.106437	-3.63144	0.000281849	0.00115759	4637.42	4288.1	3225.4	3502.64	3090.89	2452.36	2463.51	2347.21	4970.08
chr1	40728344	40728656	-	ENSG00000231296	RP1-39G22.4	processed_pseudogene	n/a	NA	3.21302	0.388772	1.55354	0.250249	0.802395	NA	0.25544	1.55411	0.164364	0.869445	NA	-0.769476	1.63584	-0.470387	0.638079	NA	6.98855	-1.20309	1.06931	-1.12511	0.260541	NA	-0.137577	0.988173	-0.139224	0.889273	0.939024	-0.227265	1.00259	-0.226678	0.820674	0.894696	4.25549	2.18113	4.98055	3.42612	2.07861	5.582	2.81116	1.00052	7.72111
chr1	40766159	40783488	-	ENSG00000049089	COL9A2	protein_coding	Homo sapiens collagen, type IX, alpha 2 (COL9A2), mRNA.	3	123.436	0.228766	0.297031	0.770176	0.441196	0.981741	0.608052	0.290654	2.09201	0.0364373	0.143971	1.62491	0.282521	5.75145	8.84798e-09	1.55068e-07	82.4767	0.12912	0.320737	0.402571	0.687264	0.813082	0.599867	0.311197	1.92761	0.0539035	0.119187	1.08083	0.307741	3.51214	0.00044452	0.00174712	65.9601	82.8828	88.6538	85.6531	99.7731	127.456	250.193	215.111	59.4525
chr1	40810522	40888998	+	ENSG00000084070	SMAP2	protein_coding	Homo sapiens small ArfGAP2 (SMAP2)	NA	1068.66	0.0195331	0.115863	0.168587	0.866121	0.997644	0.0326148	0.11545	0.282502	0.777559	0.892925	0.226274	0.114833	1.97047	0.0487847	0.111234	947.639	-0.186566	0.110893	-1.6824	0.092492	0.197497	-0.19966	0.110502	-1.80684	0.0707876	0.149017	-0.224862	0.11135	-2.01941	0.0434442	0.0959053	1046.85	1028.4	1060.86	1042.68	1121.41	1011.27	1163.82	1298.67	1033.86
chr1	40915774	40929390	+	ENSG00000187801	ZFP69B	retained_intron	Homo sapiens ZFP69 zinc finger protein B (ZFP69B), mRNA.,	NA	136.741	0.0727176	0.259489	0.280234	0.779298	0.997644	0.37242	0.255066	1.46009	0.144264	0.346904	0.474356	0.25386	1.86857	0.0616822	0.133992	110.353	0.167564	0.268233	0.624697	0.53217	0.691586	-0.0342428	0.269248	-0.12718	0.898798	0.943281	-0.0428699	0.272017	-0.1576	0.874772	0.929746	113.834	122.143	132.483	115.346	157.974	148.853	174.292	158.082	103.463
chr1	40929991	40932436	+	ENSG00000260920	RP1-228H13.5	sense_overlapping	n/a	3	106.307	0.223416	0.301114	0.741967	0.458108	0.986912	0.59047	0.295388	1.99896	0.0456123	0.167053	0.79245	0.293199	2.70278	0.0068763	0.0225658	77.9302	0.354652	0.324558	1.09272	0.274516	0.441216	0.183765	0.325283	0.564939	0.572116	0.717819	0.195281	0.328084	0.595218	0.551698	0.695587	75.5349	85.064	91.6421	95.9314	137.188	106.058	133.062	149.077	71.0342
chr1	40942887	40962015	+	ENSG00000187815	ZFP69	protein_coding	Homo sapiens ZFP69 zinc finger protein (ZFP69), mRNA.,	NA	366.389	0.0450702	0.164951	0.273234	0.784673	0.997644	0.02818	0.164326	0.171489	0.86384	0.938253	-0.0597953	0.164617	-0.363238	0.716427	0.81238	277.82	0.292909	0.176201	1.66236	0.0964413	0.203873	0.397517	0.174554	2.27733	0.0227666	0.057753	0.37454	0.176161	2.12612	0.0334935	0.0771141	382.994	363.158	389.479	380.3	408.446	356.318	358.891	367.189	231.633
chr1	40958829	40974333	-	ENSG00000238287	RP11-656D10.3	antisense	n/a	NA	10.5766	0.498439	0.903821	0.551479	0.581305	NA	1.00871	0.883022	1.14234	0.253314	NA	0.406457	0.901129	0.451053	0.651951	0.763657	16.258	-0.142535	0.740732	-0.192424	0.84741	0.915192	0.401614	0.718683	0.558819	0.576285	0.721353	0.394023	0.724462	0.543884	0.586522	0.724627	9.57485	5.45282	10.9572	10.2784	14.5502	15.8157	12.1817	8.00413	14.6701
chr1	40974413	40982228	+	ENSG00000164002	EXO5	protein_coding	Homo sapiens exonuclease 5 (EXO5), mRNA.	1	292.567	0.138313	0.175364	0.788719	0.430277	0.981232	-0.283479	0.177316	-1.59873	0.109881	0.292509	-0.670088	0.180143	-3.71977	0.000199408	0.00112065	439.559	-0.250771	0.144798	-1.73188	0.0832956	0.182122	-0.331833	0.14457	-2.2953	0.0217157	0.055444	-0.591668	0.147697	-4.00597	6.17647e-05	0.000291678	338.311	334.803	377.526	363.169	284.769	270.727	208.026	221.114	496.467
chr1	40997233	41013841	+	ENSG00000117010	ZNF684	protein_coding	Homo sapiens zinc finger protein 684 (ZNF684), mRNA.	1	234.026	0.0657018	0.207187	0.317113	0.751158	0.994485	-0.0623718	0.207217	-0.300997	0.763417	0.884917	-0.427991	0.209776	-2.04023	0.0413279	0.0975271	270.943	-0.330396	0.179353	-1.84216	0.0654523	0.15112	-0.48916	0.179676	-2.72246	0.00647975	0.0196889	-0.55939	0.182083	-3.07217	0.00212509	0.00708052	276.607	233.381	250.024	284.368	263.983	227.001	205.215	179.092	356.715
chr1	41086351	41131329	-	ENSG00000117016	RIMS3	protein_coding	Homo sapiens regulating synaptic membrane exocytosis 3 (RIMS3), mRNA.,	3	663.194	-0.16107	0.142767	-1.1282	0.259235	0.921328	0.78777	0.137151	5.7438	9.25774e-09	8.71256e-07	1.54519	0.134932	11.4516	2.30784e-30	1.13742e-27	227.977	0.775075	0.199987	3.87563	0.000106347	0.000702991	0.673717	0.199855	3.37103	0.000748871	0.00293623	0.723197	0.200991	3.59816	0.000320474	0.00129429	400.016	428.592	365.572	375.731	679.704	755.431	1193.81	1258.65	139.752
chr1	41156052	41157738	-	ENSG00000272145	RP4-739H11.4	antisense	Homo sapiens uncharacterized LOC100130557 (LOC100130557), non-coding RNA.	NA	111.187	-0.149451	0.282977	-0.528136	0.597405	0.990468	-0.144696	0.281532	-0.513959	0.607281	0.794581	-0.459952	0.284822	-1.61487	0.106338	0.204455	191.951	0.0255968	0.266592	0.0960148	0.923509	0.960124	-0.0466591	0.266245	-0.175249	0.860884	0.920953	0.086327	0.266714	0.323669	0.746189	0.842494	138.303	118.871	116.545	115.346	102.891	130.247	95.5794	94.0485	176.041
chr1	41157320	41237275	+	ENSG00000066136	NFYC	retained_intron	Homo sapiens nuclear transcription factor Y, gamma (NFYC)	1	910.078	0.0482837	0.122074	0.395528	0.692453	0.993284	-0.206204	0.122506	-1.68322	0.092332	0.262641	-0.0728698	0.121949	-0.597542	0.550145	0.680898	1124.15	-0.253574	0.0986645	-2.57006	0.0101681	0.0336844	-0.455698	0.0989597	-4.60488	4.12698e-06	2.65197e-05	-0.502565	0.0999171	-5.02982	4.90928e-07	3.51336e-06	907.483	1022.95	1044.92	950.178	865.739	814.972	924.871	936.483	1306.41
chr1	41249684	41306124	+	ENSG00000117013	KCNQ4	protein_coding	Homo sapiens potassium voltage-gated channel, KQT-like subfamily, member 4 (KCNQ4)	3	126.339	0.152411	0.326111	0.46736	0.640242	0.992999	0.392948	0.322536	1.21831	0.223107	0.449933	0.9584	0.318232	3.01164	0.0025984	0.0100024	58.147	-0.0303769	0.38235	-0.079448	0.936676	0.967698	0.314694	0.374149	0.841092	0.400296	0.565451	0.388113	0.376077	1.032	0.30207	0.456052	67.0239	125.415	127.502	85.6531	118.481	134.898	178.04	201.104	47.0988
chr1	41326729	41328018	-	ENSG00000179862	CITED4	protein_coding	Homo sapiens Cbp/p300-interacting transactivator, with Glu/Asp-rich carboxy-terminal domain, 4 (CITED4), mRNA.	NA	18.2112	0.290158	0.756961	0.38332	0.701483	NA	1.02727	0.731422	1.40448	0.160175	NA	1.42228	0.723124	1.96685	0.0492006	0.111979	7.50935	-0.279462	1.03871	-0.269047	0.787894	NA	0.223714	1.00915	0.221686	0.824558	0.896113	-0.33639	1.04675	-0.321367	0.747932	0.843889	14.8942	6.54338	16.9339	9.13633	18.7074	25.119	24.3634	34.0175	11.5817
chr1	41445007	41478235	+	ENSG00000171793	CTPS1	protein_coding	Homo sapiens CTP synthase 1 (CTPS1), mRNA.,	NA	4932.02	0.165267	0.0800213	2.06529	0.0388952	0.523989	-0.0794778	0.0801311	-0.991848	0.321272	0.558492	0.0393905	0.0799905	0.49244	0.622408	0.739894	4214.91	0.282334	0.0705891	3.99968	6.34289e-05	0.000446025	0.376303	0.0703312	5.35045	8.77368e-08	7.78313e-07	0.383709	0.070557	5.43828	5.37981e-08	4.58949e-07	4790.62	5047.13	5613.08	5418.98	4755.85	4593.99	5001.05	5252.71	3347.87
chr1	41481269	41488909	-	ENSG00000171790	SLFNL1	protein_coding	Homo sapiens schlafen-like 1 (SLFNL1)	NA	127.553	0.399821	0.300088	1.33235	0.182746	0.858202	-0.712805	0.309342	-2.30426	0.0212078	0.0999906	-0.69155	0.308611	-2.24085	0.0250361	0.0651395	212.678	0.200695	0.273335	0.734244	0.4628	0.632605	0.395782	0.271339	1.45863	0.144668	0.26538	0.423013	0.272354	1.55317	0.120382	0.221971	148.942	145.045	235.082	151.891	69.6333	109.779	96.5165	88.0454	162.143
chr1	41492872	41707826	-	ENSG00000010803	SCMH1	protein_coding	Homo sapiens sex comb on midleg homolog 1 (Drosophila) (SCMH1)	NA	1223.68	0.0181658	0.109965	0.165196	0.86879	0.997644	0.210788	0.109079	1.93242	0.0533071	0.185234	0.398921	0.108553	3.67489	0.000237952	0.00130305	1061.6	0.0236311	0.0998855	0.236582	0.812981	0.893463	-0.0522865	0.0997298	-0.524282	0.600083	0.741257	0.0819135	0.0999532	0.819518	0.412491	0.568255	1068.13	1159.27	1128.59	1127.19	1249.24	1337.82	1526.46	1451.75	1036.17
chr1	41827594	41849262	+	ENSG00000204060	FOXO6	protein_coding	n/a	3	40.5449	0.639689	0.514952	1.24223	0.214152	NA	0.637908	0.512639	1.24436	0.213367	0.437895	1.43924	0.500908	2.87327	0.00406249	0.0146469	21.0531	0.375577	0.658093	0.570705	0.5682	0.720507	1.1333	0.636653	1.78009	0.075061	0.15627	0.479752	0.657215	0.729977	0.465404	0.618606	18.0858	30.5358	46.8172	28.551	29.1005	46.5167	65.5937	68.0351	19.3028
chr1	41972036	42501596	-	ENSG00000127124	HIVEP3	protein_coding	Homo sapiens human immunodeficiency virus type I enhancer binding protein 3 (HIVEP3)	NA	138.882	0.231518	0.273148	0.847589	0.396667	0.974685	0.52365	0.269252	1.94483	0.0517956	0.181922	0.539217	0.26883	2.00579	0.0448782	0.104108	125.503	-0.14438	0.25969	-0.555971	0.578231	0.729377	0.00165565	0.256578	0.00645281	0.994851	0.997707	-0.0991201	0.260094	-0.381094	0.703134	0.812071	104.259	119.962	148.42	114.204	144.463	178.624	175.229	155.08	124.31
chr1	42642210	42801548	-	ENSG00000198815	FOXJ3	protein_coding	Homo sapiens forkhead box J3 (FOXJ3)	NA	1869.85	0.153781	0.0945252	1.62688	0.103762	0.746489	0.0395126	0.094506	0.418096	0.675877	0.836293	0.0142535	0.0944821	0.150859	0.880087	0.925617	2114.41	-0.060962	0.082135	-0.742217	0.457956	0.628581	-0.079949	0.0819161	-0.975987	0.329071	0.492719	-0.062032	0.0823164	-0.75358	0.451101	0.604892	1868.16	1812.52	2088.84	2005.42	1973.64	1826.24	1891.91	1877.97	2127.94
chr1	42846466	42888249	+	ENSG00000177181	RIMKLA	protein_coding	Homo sapiens ribosomal modification protein rimK-like family member A (RIMKLA), mRNA.	NA	417.645	-0.238644	0.157277	-1.51735	0.129177	0.78257	-0.171434	0.156173	-1.09772	0.272327	0.507204	-0.153892	0.15588	-0.987244	0.323523	0.469257	385.066	0.179502	0.159406	1.12607	0.260135	0.425508	0.189834	0.158632	1.19669	0.231427	0.380323	0.200445	0.159759	1.25467	0.2096	0.34452	444.698	494.025	390.475	405.424	435.468	401.904	442.289	413.213	343.589
chr1	42921788	42939056	+	ENSG00000127125	PPCS	protein_coding	Homo sapiens phosphopantothenoylcysteine synthetase (PPCS)	NA	539.221	0.0237694	0.141387	0.168116	0.866492	0.997644	0.219345	0.139879	1.56811	0.116856	0.304544	0.171187	0.139925	1.22342	0.221173	0.355731	581.759	-0.167268	0.134081	-1.24752	0.212206	0.367438	-0.278177	0.13404	-2.07533	0.0379558	0.0886884	-0.16244	0.134455	-1.20814	0.226994	0.367066	526.617	496.206	526.942	512.776	619.424	576.807	601.588	566.292	655.522
chr1	42929001	43120335	+	ENSG00000186409	CCDC30	protein_coding	Homo sapiens coiled-coil domain containing 30 (CCDC30), mRNA.	2	50.2943	-0.421248	0.418208	-1.00727	0.313806	NA	0.181793	0.404083	0.449891	0.652789	0.822445	0.235099	0.402746	0.58374	0.559395	0.688679	170.936	-1.40903	0.218273	-6.45534	1.07978e-10	3.02377e-09	-2.37713	0.231994	-10.2465	1.22677e-24	6.49709e-23	-2.39683	0.236814	-10.1212	4.45015e-24	2.04483e-22	48.9381	52.3471	36.8561	38.8294	50.9258	64.193	61.8455	59.0304	371.385
chr1	42965876	42966067	-	ENSG00000236876	TMSB4XP1	processed_pseudogene	n/a	NA	0.126004	-0.0144565	4.99742	-0.00289279	0.997692	NA	1.35713	4.9888	0.272035	0.785595	NA	-0.17407	4.99742	-0.0348319	0.972214	NA	0.43494	0.45225	4.99742	0.0904966	0.927893	NA	0.330626	4.99742	0.0661593	0.947251	NA	3.57157	4.85591	0.735509	0.46203	NA	0	0	0	0	1.0393	0	0	0	0
chr1	43124096	43142429	+	ENSG00000171960	PPIH	protein_coding	Homo sapiens peptidylprolyl isomerase H (cyclophilin H) (PPIH), mRNA.	NA	929.516	0.0210825	0.115127	0.183124	0.854701	0.997644	-0.276276	0.115704	-2.38778	0.0169505	0.0851014	-0.371023	0.11591	-3.20094	0.00136979	0.00585806	1024.01	-0.149508	0.106534	-1.40339	0.160501	0.300169	-0.394301	0.106985	-3.68558	0.000228185	0.00101161	-0.355061	0.107599	-3.29987	0.000967307	0.00350316	1059.62	1041.49	1020.02	1113.49	885.486	856.837	848.033	799.412	1141.18
chr1	43144406	43147325	+	ENSG00000234917	RP5-994D16.3	lincRNA	Homo sapiens full length insert cDNA clone YZ92E04.	1	14.4725	-0.45024	0.733403	-0.613905	0.539278	NA	-0.524994	0.731716	-0.717483	0.473076	NA	-1.09646	0.753401	-1.45534	0.145575	0.260322	23.6173	-0.262998	0.552653	-0.475883	0.634157	0.773895	-0.827012	0.56532	-1.46291	0.143492	0.26368	-1.5871	0.608148	-2.60973	0.0090615	0.025046	24.4691	16.3585	13.9455	15.9886	14.5502	13.955	9.37053	10.0052	37.0613
chr1	43148098	43168020	+	ENSG00000065978	YBX1	protein_coding	Homo sapiens Y box binding protein 1 (YBX1), mRNA.	NA	29602.4	0.00902197	0.0781556	0.115436	0.9081	0.997644	-0.119325	0.0781562	-1.52674	0.126824	0.319033	-0.221438	0.0781663	-2.83291	0.0046126	0.0162204	30733.4	0.013903	0.0865229	0.160686	0.87234	0.931288	0.0195326	0.0865056	0.225795	0.821361	0.894572	-0.010478	0.0865382	-0.121079	0.903628	0.946948	32582.1	31318.8	32283.9	32024	29763.5	29305.5	29609	25977.4	30171
chr1	43212006	43232755	-	ENSG00000117385	LEPRE1	protein_coding	Homo sapiens leucine proline-enriched proteoglycan (leprecan) 1 (LEPRE1)	NA	1082.44	-0.0797669	0.108099	-0.737904	0.460573	0.986912	-0.0716718	0.107679	-0.665603	0.505665	0.722239	0.00951959	0.107332	0.0886926	0.929326	0.956436	1140.28	-0.0747003	0.101171	-0.738354	0.460299	0.630653	0.0289188	0.100439	0.287925	0.773404	0.86533	-0.0159813	0.101235	-0.157863	0.874565	0.929583	1145.79	1118.92	1041.93	1102.07	1078.8	1084.77	1154.45	1157.6	1123.42
chr1	43232940	43263968	+	ENSG00000164008	C1orf50	nonsense_mediated_decay	Homo sapiens chromosome 1 open reading frame 50 (C1orf50)	1	180.638	-0.186269	0.234358	-0.794806	0.426726	0.981232	-0.433204	0.235425	-1.84009	0.065755	0.211247	-0.593321	0.236579	-2.50792	0.0121445	0.0361405	234.01	-0.222882	0.186428	-1.19554	0.231878	0.391345	-0.250631	0.18563	-1.35017	0.176963	0.310889	-0.460255	0.189552	-2.42812	0.0151773	0.039157	253.202	196.301	204.203	190.721	186.035	148.853	146.18	156.08	264.062
chr1	43241484	43242461	-	ENSG00000228452	RP5-994D16.9	antisense	n/a	NA	7.90269	-0.139713	0.960156	-0.145511	0.884308	NA	-1.34707	1.01612	-1.3257	0.184938	NA	-1.70399	1.04139	-1.63626	0.101785	NA	16.1851	-0.465745	0.679665	-0.685257	0.493182	0.659431	-0.262693	0.668642	-0.392875	0.694412	0.81295	-0.958446	0.705579	-1.35838	0.174343	0.298135	12.7665	11.9962	9.9611	12.5624	4.15721	5.582	4.68527	3.00155	18.5307
chr1	43272723	43282954	-	ENSG00000177868	CCDC23	protein_coding	Homo sapiens coiled-coil domain containing 23 (CCDC23), mRNA.	1	300.867	0.0830287	0.218471	0.380045	0.703912	0.993284	0.159255	0.217398	0.732552	0.463832	0.688413	0.07227	0.217651	0.332046	0.739855	0.829004	260.252	0.798614	0.200355	3.98599	6.71986e-05	0.000468384	0.751344	0.199897	3.75865	0.000170836	0.000778969	0.714221	0.201469	3.54507	0.000392506	0.00155695	313.842	267.188	274.926	341.47	366.874	285.612	256.753	363.187	159.827
chr1	43282795	43310660	+	ENSG00000164010	ERMAP	processed_transcript	Homo sapiens erythroblast membrane-associated protein (Scianna blood group) (ERMAP)	NA	199.15	-0.214628	0.220784	-0.972121	0.330991	0.95569	0.393405	0.214276	1.83598	0.0663612	0.212388	0.397463	0.213993	1.85736	0.0632594	0.136563	215.123	0.128818	0.201529	0.639203	0.522691	0.683575	0.164605	0.200197	0.822215	0.410954	0.576186	0.199442	0.201582	0.989382	0.322476	0.477546	174.475	187.577	142.444	170.164	242.158	235.374	246.445	237.122	190.711
chr1	43300352	43312093	-	ENSG00000228192	RP11-342M1.3	antisense	n/a	NA	22.9621	-0.414378	0.580765	-0.713504	0.475534	NA	-0.593966	0.582351	-1.01995	0.307754	NA	-0.888116	0.590406	-1.50425	0.132518	0.242192	27.5684	-0.341737	0.536978	-0.636407	0.524511	0.684881	-0.18783	0.529679	-0.35461	0.722882	0.832261	-0.32594	0.538782	-0.604957	0.545208	0.690263	31.9162	31.6263	25.8989	21.6988	21.8254	20.4673	17.804	17.0088	30.1123
chr1	43312280	43318148	+	ENSG00000164011	ZNF691	protein_coding	Homo sapiens zinc finger protein 691 (ZNF691)	NA	278.689	-0.187187	0.187056	-1.0007	0.316971	0.948417	-0.241737	0.186572	-1.29568	0.195087	0.415049	-0.4015	0.187445	-2.14196	0.0321968	0.0800441	243.528	0.15585	0.182217	0.8553	0.392385	0.567407	0.110431	0.181614	0.608056	0.54315	0.693872	0.0257828	0.184063	0.140076	0.8886	0.93841	311.714	342.437	297.837	276.374	286.848	268.866	269.871	232.12	223.912
chr1	43391052	43424530	-	ENSG00000117394	SLC2A1	protein_coding	Homo sapiens solute carrier family 2 (facilitated glucose transporter), member 1 (SLC2A1), mRNA.	4	1506.72	0.05501	0.104604	0.525887	0.598967	0.990468	-0.26402	0.105027	-2.51383	0.0119426	0.0669454	-0.630114	0.105876	-5.95143	2.65807e-09	5.21482e-08	1980.36	0.0362812	0.0878767	0.412864	0.679706	0.807349	0.0663515	0.0875571	0.757808	0.448566	0.612519	0.0645339	0.0879879	0.73344	0.46329	0.616761	1640.49	1858.32	1796.98	1838.69	1459.18	1466.21	1110.41	1182.61	1920.24
chr1	43424720	43449029	+	ENSG00000227533	SLC2A1-AS1	lincRNA	Homo sapiens SLC2A1 antisense RNA 1 (SLC2A1-AS1), non-coding RNA.	NA	21.1492	0.837717	0.638086	1.31286	0.189231	NA	0.884637	0.634195	1.3949	0.163047	NA	0.622865	0.639414	0.974119	0.329997	0.476092	18.9449	-0.477542	0.67759	-0.704765	0.480956	0.648039	-0.293794	0.667795	-0.439947	0.659976	0.788436	-0.312196	0.67452	-0.462841	0.643478	0.768783	14.8942	13.0868	24.9028	25.1249	23.904	27.91	18.7411	25.0129	22.3912
chr1	43610824	43622067	+	ENSG00000186973	FAM183A	protein_coding	Homo sapiens cDNA, FLJ99785.	NA	4.00986	0.500291	1.57055	0.318546	0.750071	NA	0.858612	1.54834	0.554538	0.579211	NA	-0.180696	1.60389	-0.112661	0.910299	NA	6.02476	0.0428063	1.13644	0.0376669	0.969953	NA	-1.42619	1.22272	-1.16641	0.24345	0.394745	-1.06022	1.20749	-0.878032	0.379926	NA	4.25549	2.18113	8.96499	0	5.19651	6.51233	3.74821	2.00103	10.0374
chr1	43629846	43736607	-	ENSG00000117395	EBNA1BP2	processed_transcript	Homo sapiens EBNA1 binding protein 2 (EBNA1BP2)	4	2237.71	-0.0552893	0.0999005	-0.553443	0.57996	0.990468	-0.392544	0.100245	-3.91586	9.00812e-05	0.00175307	-0.517713	0.100401	-5.15643	2.51701e-07	3.12717e-06	2622.79	0.0227021	0.0951348	0.238631	0.811392	0.892565	-0.108771	0.0951553	-1.14309	0.253003	0.40626	-0.0879397	0.0954348	-0.921464	0.356808	0.512845	2811.81	2529.02	2465.37	2676.94	2137.85	1949.05	1965.94	1816.94	2607.42
chr1	43824626	43828874	+	ENSG00000117399	CDC20	protein_coding	Homo sapiens cell division cycle 20 (CDC20), mRNA.	NA	3180.94	-0.0241018	0.0878686	-0.274294	0.783858	0.997644	-0.477927	0.0883038	-5.4123	6.22192e-08	4.50198e-06	-0.453612	0.0882147	-5.14213	2.71641e-07	3.34441e-06	3482.56	0.036817	0.0773826	0.475778	0.634232	0.773927	-0.0292607	0.0773114	-0.378479	0.705075	0.820076	-0.102798	0.0777077	-1.32288	0.185874	0.314	3651.21	3920.58	3707.52	3740.18	2816.51	2644.01	2703.4	2904.5	3462.92
chr1	43829068	43833696	-	ENSG00000066322	ELOVL1	protein_coding	Homo sapiens ELOVL fatty acid elongase 1 (ELOVL1)	NA	643.903	0.105315	0.13512	0.779415	0.435735	0.981741	-0.326805	0.136405	-2.39585	0.0165821	0.083808	-0.224596	0.135791	-1.65398	0.098131	0.192174	677.665	-0.0475465	0.122232	-0.388984	0.697288	0.820814	-0.0622267	0.121744	-0.511126	0.609263	0.748895	0.0438267	0.122161	0.358761	0.719774	0.824013	672.367	738.312	775.97	741.184	566.42	562.852	574.414	650.335	643.94
chr1	43849588	43855479	-	ENSG00000159479	MED8	protein_coding	Homo sapiens mediator complex subunit 8 (MED8)	1	1007.95	-0.0471841	0.122099	-0.386441	0.69917	0.993284	-0.304981	0.122481	-2.49003	0.0127731	0.0701964	-0.596511	0.123306	-4.83766	1.31374e-06	1.36878e-05	1207.74	-0.234123	0.102255	-2.2896	0.0220446	0.0635944	-0.30626	0.102109	-2.99935	0.00270552	0.00912922	-0.384466	0.103038	-3.73129	0.000190499	0.000816176	1243.67	1150.54	1104.69	1213.99	1052.81	894.981	830.229	775.4	1351.19
chr1	43850784	43854826	+	ENSG00000229431	RP1-92O14.6	antisense	n/a	NA	6.68387	-0.738083	1.17579	-0.627734	0.530178	NA	0.0275135	1.13315	0.0242806	0.980629	NA	-0.878974	1.17456	-0.748345	0.454252	NA	14.3455	-0.899937	0.723214	-1.24436	0.213368	NA	-1.16171	0.729611	-1.59223	0.111333	0.21539	-1.11031	0.736788	-1.50696	0.131821	0.239447	5.31936	11.9962	7.96888	2.28408	9.35372	8.373	7.49643	2.00103	19.3028
chr1	43855553	43918321	+	ENSG00000198198	SZT2	protein_coding	Homo sapiens seizure threshold 2 homolog (mouse) (SZT2), mRNA.,	NA	951.627	0.215815	0.156093	1.38261	0.166785	0.840224	-0.068717	0.156462	-0.439192	0.660522	0.827262	-0.195225	0.156686	-1.24597	0.212777	0.345784	1073	0.159035	0.13713	1.15974	0.246153	0.408403	0.296788	0.13649	2.17443	0.0296728	0.0720579	0.282572	0.137004	2.06251	0.0391591	0.0879548	923.441	1026.22	1183.38	1080.37	759.73	1103.38	837.726	889.459	927.305
chr1	43916824	43919660	-	ENSG00000178922	HYI	protein_coding	Homo sapiens hydroxypyruvate isomerase (putative) (HYI)	4	346.432	0.0975467	0.193001	0.505421	0.613263	0.990634	0.0892748	0.192347	0.464135	0.642551	0.815738	0.413197	0.190598	2.1679	0.0301664	0.0759836	433.459	0.477821	0.145009	3.29512	0.000983814	0.00472647	0.550308	0.143889	3.82453	0.000131022	0.000613024	0.759379	0.143816	5.28022	1.29028e-07	1.02708e-06	324.481	309.72	380.514	296.931	302.437	373.994	460.093	396.204	301.123
chr1	43990858	44089343	+	ENSG00000142949	PTPRF	protein_coding	Homo sapiens protein tyrosine phosphatase, receptor type, F (PTPRF)	3	5170.25	0.0729224	0.109171	0.667968	0.504154	0.988414	0.185119	0.108999	1.69836	0.0894407	0.256782	0.820829	0.108638	7.55564	4.16813e-14	2.08586e-12	2878.24	0.261498	0.0829546	3.15231	0.00161986	0.00721261	0.436517	0.0825036	5.29088	1.21731e-07	1.0474e-06	0.483407	0.0827198	5.8439	5.09918e-09	5.08133e-08	3886.32	4637.08	4600.04	4366.02	4392.09	5331.74	7551.71	7718.98	2178.12
chr1	44115829	44171186	+	ENSG00000066135	KDM4A	protein_coding	Homo sapiens lysine (K)-specific demethylase 4A (KDM4A), mRNA.,	NA	2203.26	0.0226139	0.0883262	0.256027	0.79793	0.997644	-0.15643	0.0884326	-1.76892	0.0769072	0.233725	0.0883884	0.0879267	1.00525	0.314776	0.46043	2293.89	0.321893	0.0823285	3.90986	9.23508e-05	0.000624243	0.434497	0.0818907	5.30582	1.12168e-07	9.72671e-07	0.407428	0.0823103	4.94991	7.42493e-07	5.14619e-06	2236.26	2290.18	2267.15	2332.05	2076.53	2002.08	2435.4	2445.26	1810.6
chr1	44165436	44173809	-	ENSG00000236200	KDM4A-AS1	antisense	Homo sapiens KDM4A antisense RNA 1 (KDM4A-AS1), non-coding RNA.,	NA	39.8078	-0.364986	0.467379	-0.78092	0.434849	NA	-0.680375	0.47132	-1.44355	0.148864	0.353538	-0.840152	0.47411	-1.77206	0.0763842	0.158357	41.5562	0.172864	0.458287	0.377196	0.706028	0.826843	0.475592	0.450795	1.05501	0.291421	0.451051	-0.100611	0.466269	-0.215778	0.829161	0.899431	52.1297	57.7999	50.8016	34.2612	36.3756	32.5617	24.3634	38.0196	40.1498
chr1	44171495	44396831	+	ENSG00000126091	ST3GAL3	nonsense_mediated_decay	Homo sapiens ST3 beta-galactoside alpha-2,3-sialyltransferase 3 (ST3GAL3)	3	233.469	-0.0430936	0.206648	-0.208536	0.83481	0.997644	0.585625	0.200396	2.92233	0.00347423	0.0277149	0.805786	0.198874	4.05174	5.0838e-05	0.000345664	195.379	-0.0997414	0.206829	-0.482242	0.629634	0.770415	-0.118005	0.205855	-0.573242	0.566481	0.713105	-0.0394747	0.206992	-0.190707	0.848755	0.912085	171.283	194.12	174.319	180.442	283.73	267.006	318.598	329.17	199.205
chr1	44209142	44209412	+	ENSG00000233674	RP11-184I16.3	processed_pseudogene	n/a	NA	1.37293	0.973146	2.5797	0.377232	0.706001	NA	1.13391	2.56159	0.442661	0.658011	NA	-2.6312	2.86633	-0.917969	0.358635	NA	0.827869	-1.1139	3.00372	-0.37084	0.710757	NA	-0.251709	2.83303	-0.088848	0.929203	NA	-1.06691	3.00683	-0.354828	0.722719	NA	0	2.18113	1.99222	2.28408	1.0393	3.72133	0	0	1.54422
chr1	44398992	44402913	+	ENSG00000117407	ARTN	protein_coding	Homo sapiens artemin (ARTN)	3	29.2735	-0.634107	0.633055	-1.00166	0.316507	NA	0.844151	0.577724	1.46117	0.14397	0.346311	1.81084	0.563242	3.21503	0.00130432	0.00560756	15.9812	0.502915	0.715731	0.70266	0.482268	0.649156	0.816642	0.702121	1.16311	0.244786	0.396475	0.828185	0.707449	1.17066	0.241734	0.385377	17.022	17.449	12.9494	9.13633	21.8254	40.0043	65.5937	57.0294	9.26533
chr1	44412611	44433694	+	ENSG00000117408	IPO13	protein_coding	Homo sapiens importin 13 (IPO13), mRNA.	4	971.586	-0.121686	0.112327	-1.08332	0.278668	0.92989	-0.580382	0.113502	-5.1134	3.16413e-07	1.70001e-05	-0.421396	0.112782	-3.73636	0.0001867	0.00105838	1138.14	-0.0244103	0.101505	-0.240484	0.809955	0.891726	0.128621	0.100613	1.27838	0.201117	0.341947	0.110349	0.1013	1.08933	0.276011	0.427222	1180.9	1199.62	1128.59	1058.67	787.791	810.32	887.389	915.472	1060.11
chr1	44435672	44439041	+	ENSG00000132768	DPH2	nonsense_mediated_decay	Homo sapiens DPH2 homolog (S. cerevisiae) (DPH2)	4	1332.92	-0.0401747	0.102681	-0.391258	0.695606	0.993284	-0.677958	0.104064	-6.51484	7.27651e-11	1.35929e-08	-0.770439	0.104242	-7.39086	1.45881e-13	6.64596e-12	1480.25	0.096844	0.0902757	1.07276	0.28338	0.451395	0.131828	0.0898431	1.46731	0.142292	0.262099	0.202694	0.0901899	2.24742	0.0246133	0.0593596	1642.62	1777.62	1697.37	1628.55	1075.68	1070.81	1012.02	1021.53	1316.45
chr1	44440159	44443967	+	ENSG00000117410	ATP6V0B	protein_coding	Homo sapiens ATPase, H+ transporting, lysosomal 21kDa, V0 subunit b (ATP6V0B)	4	2098.69	-0.135586	0.109631	-1.23675	0.216181	0.891575	-0.736562	0.110402	-6.67164	2.52967e-11	5.43652e-09	-0.917109	0.110686	-8.28565	1.17465e-16	8.60567e-15	2591.47	-0.224422	0.0967259	-2.32019	0.0203308	0.0597182	-0.245436	0.0965734	-2.54144	0.0110396	0.0310257	-0.218213	0.0968433	-2.25326	0.0242429	0.0586375	2802.24	2836.56	2302.01	2835.69	1664.96	1732.28	1444	1584.82	2774.19
chr1	44444615	44456840	+	ENSG00000117411	B4GALT2	processed_transcript	Homo sapiens UDP-Gal:betaGlcNAc beta 1,4- galactosyltransferase, polypeptide 2 (B4GALT2)	3	2115.75	0.211153	0.108526	1.94564	0.0516979	0.592551	0.253193	0.108266	2.33862	0.0193551	0.0934587	0.40056	0.108009	3.70858	0.000208421	0.00116367	1345	0.313965	0.0946447	3.3173	0.000908914	0.00441608	0.458278	0.0938865	4.88119	1.05449e-06	7.67066e-06	0.538832	0.0942008	5.72003	1.06503e-08	1.01696e-07	1814.97	1886.68	2058.96	2228.12	2006.89	2418.87	2467.26	2488.28	1034.63
chr1	44457031	44462200	+	ENSG00000159214	CCDC24	nonsense_mediated_decay	Homo sapiens coiled-coil domain containing 24 (CCDC24), mRNA.,	1	62.1522	-0.120991	0.405396	-0.298452	0.765358	NA	0.0672572	0.401037	0.167708	0.866813	0.940311	-0.257663	0.405024	-0.636167	0.524668	0.65992	64.7892	0.359827	0.366506	0.981777	0.32621	0.498117	0.925477	0.355856	2.60071	0.00930324	0.0268387	0.844391	0.359599	2.34815	0.0188671	0.0472466	63.8323	69.7961	66.7394	55.96	47.8079	92.103	54.3491	59.0304	42.4661
chr1	44457172	44497139	-	ENSG00000196517	SLC6A9	protein_coding	Homo sapiens solute carrier family 6 (neurotransmitter transporter, glycine), member 9 (SLC6A9)	3	310.472	-0.413817	0.226241	-1.8291	0.0673846	0.652703	1.07517	0.212594	5.05737	4.25067e-07	2.20163e-05	1.91515	0.209449	9.14374	6.03294e-20	7.11013e-18	247.916	0.680879	0.200711	3.39234	0.000692989	0.0035233	0.960766	0.197809	4.85703	1.19157e-06	8.53833e-06	1.12132	0.198034	5.66227	1.49385e-08	1.38752e-07	131.92	200.664	118.537	131.335	320.105	382.367	621.266	650.335	152.106
chr1	44587825	44588184	-	ENSG00000233514	RP11-570P14.1	processed_pseudogene	n/a	NA	4.45722	0.975336	1.36855	0.712678	0.476045	NA	1.13844	1.35464	0.840401	0.400684	NA	0.680728	1.376	0.494717	0.6208	NA	4.93024	-0.96235	1.28666	-0.747943	0.454495	NA	-0.709997	1.25564	-0.565448	0.571769	0.717471	-0.0207699	1.22437	-0.0169637	0.986466	NA	3.19162	2.18113	5.97666	4.56816	7.27512	4.65167	3.74821	5.00258	3.08844
chr1	44653615	44654721	-	ENSG00000271329	RP5-891H21.5	processed_pseudogene	n/a	NA	1.01005	1.60219	2.91026	0.550533	0.581954	NA	1.47244	2.91074	0.505863	0.612953	NA	-0.180426	3.13718	-0.0575122	0.954137	NA	6.87559	-1.65347	1.07587	-1.53686	0.124326	NA	-1.68124	1.06924	-1.57237	0.115865	0.222571	-2.75661	1.20337	-2.29074	0.0219782	0.0539332	1.06387	0	0.99611	2.28408	2.07861	0.930333	0.937053	0	16.2143
chr1	44679127	44686353	+	ENSG00000178028	DMAP1	protein_coding	Homo sapiens DNA methyltransferase 1 associated protein 1 (DMAP1)	4	853.974	0.0872854	0.1408	0.619922	0.535309	0.990468	-0.4508	0.142026	-3.17405	0.00150325	0.0148053	-0.546488	0.142228	-3.84234	0.000121869	0.00072898	1034.43	-0.113038	0.139524	-0.810167	0.417844	0.591787	0.164096	0.138469	1.18507	0.23599	0.38575	0.125069	0.139059	0.899397	0.368441	0.52446	974.507	1031.67	1199.32	929.621	691.136	781.48	704.664	688.355	884.067
chr1	44686742	44820932	-	ENSG00000117419	ERI3	protein_coding	Homo sapiens ERI1 exoribonuclease family member 3 (ERI3), mRNA.,	NA	1850.21	0.175372	0.107281	1.63469	0.102113	0.745363	0.00825786	0.107358	0.0769189	0.938688	0.974261	0.065631	0.107192	0.612277	0.540354	0.672867	1612.52	0.22863	0.0950365	2.40571	0.0161413	0.0494976	0.29703	0.0945948	3.14002	0.00168936	0.00603191	0.272795	0.0951191	2.86793	0.00413166	0.0126432	1736.24	1877.95	1862.73	2222.41	1806.31	1842.99	1950.94	1884.97	1358.91
chr1	44709080	44709945	-	ENSG00000233602	ERI3-IT1	sense_intronic	n/a	NA	9.26395	-0.205618	0.959047	-0.214399	0.830236	NA	-0.803313	0.980828	-0.819016	0.412777	NA	-0.375869	0.959418	-0.391768	0.69523	0.796115	12.7483	0.530133	0.812645	0.652355	0.514172	NA	0.658613	0.803008	0.820182	0.412112	0.577543	1.25279	0.790442	1.58493	0.112982	0.211192	17.022	6.54338	7.96888	12.5624	4.15721	9.30333	8.43348	10.0052	10.0374
chr1	44870866	45117396	+	ENSG00000187147	RNF220	protein_coding	Homo sapiens ring finger protein 220 (RNF220), mRNA.,	NA	1656.76	0.0953828	0.0991881	0.961636	0.336233	0.956401	-0.0865475	0.0993166	-0.871431	0.383519	0.618051	0.0492073	0.0989474	0.497308	0.618972	0.736858	1641.67	-0.00796554	0.0898164	-0.0886869	0.929331	0.963305	0.0349835	0.0893951	0.391336	0.695549	0.813892	0.130364	0.0896499	1.45415	0.145905	0.259149	1637.3	1708.91	1788.02	1787.29	1532.97	1629.94	1700.75	1810.93	1551.17
chr1	45100910	45140227	-	ENSG00000126106	TMEM53	protein_coding	Homo sapiens transmembrane protein 53 (TMEM53), mRNA.,	1	140.615	0.189069	0.254769	0.742122	0.458013	0.986912	-0.117339	0.256671	-0.457155	0.64756	0.819063	0.249544	0.252749	0.987322	0.323485	0.469243	103.026	0.397857	0.283153	1.4051	0.159992	0.299465	0.529171	0.279965	1.89013	0.05874	0.127903	0.714421	0.28009	2.55069	0.010751	0.0290502	134.048	136.32	157.385	150.749	110.166	139.55	165.858	160.083	76.439
chr1	45140364	45191263	+	ENSG00000198520	C1orf228	retained_intron	Homo sapiens chromosome 1 open reading frame 228 (C1orf228), mRNA.	NA	10.0759	-0.371827	0.986054	-0.377086	0.70611	NA	1.13917	0.917949	1.241	0.214606	NA	0.600311	0.931807	0.644244	0.519417	0.655071	8.73681	-1.0308	0.916857	-1.12427	0.260898	NA	-1.59371	0.943586	-1.68899	0.0912211	0.182937	-1.87634	0.982133	-1.91048	0.0560719	0.118922	10.6387	4.36225	6.97277	4.56816	14.5502	18.6067	14.0558	9.00464	16.9864
chr1	45205490	45233439	+	ENSG00000142945	KIF2C	protein_coding	Homo sapiens kinesin family member 2C (KIF2C), mRNA.,	2	2533.23	-0.000471062	0.0984261	-0.00478595	0.996181	0.99963	0.00350134	0.0982354	0.0356424	0.971568	0.988029	0.147252	0.0979923	1.50269	0.132918	0.242788	2904.88	-0.251394	0.0792365	-3.1727	0.00151026	0.00681054	-0.505147	0.0794696	-6.35649	2.06422e-10	2.7893e-09	-0.526503	0.0798882	-6.5905	4.38343e-11	5.92958e-10	2567.12	2467.95	2403.61	2632.4	2714.66	2356.53	2756.81	2898.49	3524.69
chr1	45224709	45241482	-	ENSG00000225721	RP11-269F19.2	antisense	n/a	1	7.17877	-0.383763	1.03738	-0.369933	0.711432	NA	-0.482426	1.03615	-0.465595	0.641505	NA	-0.8795	1.05607	-0.832802	0.404957	NA	27.0116	-0.454076	0.524037	-0.866495	0.386219	0.56183	-1.88207	0.567245	-3.31792	0.000906919	0.00347228	-2.15763	0.593682	-3.63433	0.000278704	0.00114548	10.6387	8.72451	7.96888	6.85224	9.35372	4.65167	4.68527	6.0031	44.7824
chr1	45240923	45244451	+	ENSG00000142937	RPS8	processed_transcript	Homo sapiens ribosomal protein S8 (RPS8), mRNA.	NA	37908.9	0.00658068	0.0773827	0.0850408	0.932229	0.997644	0.217491	0.0773397	2.81215	0.00492108	0.0360054	0.396077	0.0773169	5.12278	3.01063e-07	3.66778e-06	28742.6	0.250128	0.087102	2.87167	0.00408315	0.0158089	0.13766	0.0871013	1.58046	0.114002	0.219732	0.207806	0.0871201	2.38528	0.0170663	0.0432673	35996.1	33085.5	33364.7	36047.4	41017.1	39635	47773.8	44417.9	25293.6
chr1	45245998	45246387	-	ENSG00000234093	RPS15AP11	processed_pseudogene	n/a	NA	17.0247	-0.656739	0.70692	-0.929015	0.352881	NA	-0.0681636	0.684675	-0.099556	0.920697	NA	-0.82213	0.70711	-1.16266	0.244967	0.383348	15.4715	1.10229	0.770291	1.43101	0.152428	0.28864	0.865224	0.773226	1.11898	0.263149	0.4188	0.329616	0.797419	0.413354	0.679347	0.795392	26.5968	17.449	10.9572	17.1306	20.7861	21.3977	10.3076	15.0077	13.898
chr1	45265897	45271662	+	ENSG00000173846	PLK3	protein_coding	Homo sapiens polo-like kinase 3 (PLK3), mRNA.	1	113.919	-0.284958	0.273963	-1.04014	0.298277	0.938212	-0.4239	0.274148	-1.54625	0.122045	0.311766	-0.495751	0.274575	-1.80552	0.0709933	0.149696	97.2308	-0.631608	0.304027	-2.07747	0.037758	0.0979465	-0.417936	0.299463	-1.39562	0.16283	0.291311	-0.80893	0.308229	-2.62444	0.00867913	0.024139	146.814	137.411	124.514	108.494	101.852	110.71	97.4535	107.055	127.398
chr1	45274154	45281257	+	ENSG00000222009	BTBD19	protein_coding	Homo sapiens BTB (POZ) domain containing 19 (BTBD19), mRNA.	NA	19.4456	-0.210185	0.704187	-0.298479	0.765338	NA	0.532188	0.681307	0.781128	0.434727	NA	0.0588089	0.691222	0.0850797	0.932198	0.958136	15.1428	-0.441009	0.706407	-0.624299	0.532431	NA	-0.844332	0.717324	-1.17706	0.239172	0.389339	-0.91605	0.729624	-1.25551	0.209294	0.344245	20.2136	16.3585	18.9261	12.5624	15.5895	37.2133	20.6152	18.0093	23.1633
chr1	45285516	45308735	-	ENSG00000117425	PTCH2	protein_coding	Homo sapiens patched 2 (PTCH2)	NA	49.9158	0.176747	0.406328	0.434986	0.663573	NA	-0.412362	0.415321	-0.992876	0.32077	0.558093	0.199377	0.403466	0.49416	0.621193	0.738746	60.1399	-0.0738583	0.386614	-0.191039	0.848495	0.915991	0.581458	0.373721	1.55586	0.119742	0.228534	0.402237	0.379158	1.06087	0.28875	0.442143	50.002	51.2565	61.7588	52.5339	35.3363	40.9347	61.8455	56.0289	44.7824
chr1	45309593	45309754	-	ENSG00000226499	RP5-882O7.1	processed_pseudogene	n/a	NA	0.120905	-0.0144563	4.99742	-0.00289275	0.997692	NA	-0.137414	4.99742	-0.0274971	0.978063	NA	1.30382	4.99149	0.261208	0.793932	NA	1.2435	0.483422	2.71188	0.178261	0.858518	NA	1.6348	2.59967	0.62885	0.529447	NA	-0.453244	2.89327	-0.156655	0.875517	NA	0	0	0	0	0	0	0	1.00052	1.54422
chr1	45316450	45452282	-	ENSG00000070785	EIF2B3	protein_coding	Homo sapiens eukaryotic translation initiation factor 2B, subunit 3 gamma, 58kDa (EIF2B3)	4	1320.29	-0.0934361	0.114824	-0.813733	0.415798	0.979694	-0.232167	0.114858	-2.02134	0.0432446	0.16091	-0.587818	0.11568	-5.08142	3.74615e-07	4.47009e-06	1260.39	0.0880537	0.11055	0.796508	0.425737	0.599065	0.0130567	0.110433	0.118231	0.905884	0.94736	0.0752354	0.110802	0.679011	0.497131	0.648885	1654.32	1467.9	1386.59	1541.76	1428	1242.93	1053.25	1053.54	1192.14
chr1	45468212	45477001	-	ENSG00000126107	HECTD3	protein_coding	Homo sapiens HECT domain containing E3 ubiquitin protein ligase 3 (HECTD3), mRNA.,	NA	467.711	-0.0841282	0.168492	-0.499301	0.617568	0.99104	-0.437859	0.169564	-2.58226	0.00981565	0.0584756	-0.467473	0.169526	-2.75754	0.00582388	0.0196514	656.569	-0.0334743	0.127873	-0.261777	0.793493	0.882566	0.211388	0.126208	1.67491	0.0939515	0.187513	0.226769	0.126983	1.78583	0.0741271	0.149868	507.467	615.078	564.794	493.362	373.11	457.724	398.248	425.219	613.056
chr1	45477819	45481247	+	ENSG00000126088	UROD	protein_coding	Homo sapiens uroporphyrinogen decarboxylase (UROD)	NA	1303.56	-0.141079	0.102682	-1.37393	0.169462	0.84408	-0.221511	0.102561	-2.15979	0.030789	0.128117	-0.181088	0.102353	-1.76925	0.0768514	0.159143	1369.11	0.134044	0.0962326	1.39292	0.163645	0.304713	0.214543	0.0956598	2.24277	0.0249114	0.0622417	0.345393	0.0958366	3.60398	0.000313381	0.00126938	1484.1	1436.27	1294.94	1354.46	1238.85	1275.49	1331.55	1280.66	1160.48
chr1	45482071	45771881	-	ENSG00000162415	ZSWIM5	protein_coding	Homo sapiens zinc finger, SWIM-type containing 5 (ZSWIM5), mRNA.	NA	274.332	-0.0300218	0.18557	-0.161782	0.871477	0.997644	-0.174144	0.185717	-0.937686	0.348406	0.585447	-0.111285	0.185014	-0.601498	0.547508	0.67871	386.096	-0.234337	0.158396	-1.47944	0.139024	0.269395	-0.302007	0.158059	-1.91072	0.0560402	0.123053	-0.198174	0.158669	-1.24897	0.211675	0.346814	302.14	288.999	287.876	291.22	247.354	278.17	267.997	287.148	466.355
chr1	45794835	45806142	-	ENSG00000132781	MUTYH	protein_coding	Homo sapiens mutY homolog (E. coli) (MUTYH), nuclear gene encoding mitochondrial protein	NA	262.354	-0.106909	0.203826	-0.524512	0.599923	0.990468	-0.0708201	0.202712	-0.349363	0.726817	0.866051	-0.0141105	0.20211	-0.0698159	0.94434	0.96517	271.51	-0.22021	0.205243	-1.07292	0.283305	0.451322	0.163396	0.201708	0.810062	0.417904	0.58276	0.0720453	0.203581	0.353891	0.723421	0.826651	262.776	291.18	262.973	251.249	231.764	296.776	297.983	258.133	260.973
chr1	45805342	45809647	+	ENSG00000132773	TOE1	protein_coding	Homo sapiens target of EGR1, member 1 (nuclear) (TOE1), mRNA.,	1	861.754	0.0665023	0.115828	0.574147	0.565869	0.990468	-0.497641	0.117357	-4.2404	2.23123e-05	0.000578872	-0.838068	0.1187	-7.06037	1.66061e-12	6.41523e-11	995.21	-0.444504	0.102633	-4.331	1.48432e-05	0.000125898	-0.52012	0.102455	-5.07655	3.84351e-07	3.02939e-06	-0.429237	0.102893	-4.1717	3.02329e-05	0.000152961	1066	1057.85	1137.56	1086.08	758.691	751.709	582.847	622.321	1216.07
chr1	45809555	45956872	-	ENSG00000070759	TESK2	protein_coding	Homo sapiens testis-specific kinase 2 (TESK2), mRNA.	3	254.533	0.27142	0.216901	1.25136	0.210805	0.889554	0.157625	0.216833	0.726945	0.46726	0.690555	0.593074	0.21408	2.77033	0.00559992	0.0190538	283.546	0.179671	0.174764	1.02808	0.303914	0.474302	0.217459	0.173609	1.25258	0.210359	0.353595	0.184818	0.175331	1.05411	0.291831	0.445027	218.094	212.66	292.856	226.124	208.9	272.588	346.71	312.161	260.201
chr1	45959538	45965751	-	ENSG00000236624	CCDC163P	nonsense_mediated_decay	Homo sapiens coiled-coil domain containing 163, pseudogene (CCDC163P)	NA	91.5999	0.249145	0.322301	0.773021	0.43951	0.981741	0.526066	0.31774	1.65565	0.097793	0.272101	0.25138	0.320299	0.784829	0.432554	0.577496	80.0066	-0.377153	0.339181	-1.11195	0.266158	0.432683	-0.174464	0.33449	-0.521583	0.601961	0.742845	-0.355404	0.340082	-1.04505	0.295998	0.449517	71.2794	83.9734	77.6966	107.352	107.048	117.222	100.265	87.0449	88.0206
chr1	45965725	45976739	+	ENSG00000132763	MMACHC	protein_coding	Homo sapiens methylmalonic aciduria (cobalamin deficiency) cblC type, with homocystinuria (MMACHC), mRNA.	NA	515.921	-0.184185	0.14163	-1.30047	0.193441	0.873894	-0.273179	0.141455	-1.93121	0.0534566	0.185559	-0.359135	0.141702	-2.53444	0.0112626	0.0339151	582.426	0.0950782	0.125421	0.758073	0.448407	0.619491	0.0270282	0.125155	0.215958	0.829021	0.899428	0.164573	0.125459	1.31178	0.189596	0.318481	589.385	619.44	552.841	510.492	500.944	503.31	484.456	471.243	531.212
chr1	45976708	45988719	-	ENSG00000117450	PRDX1	protein_coding	Homo sapiens peroxiredoxin 1 (PRDX1)	4	12526.9	-0.0623796	0.106053	-0.588192	0.556404	0.990468	-0.32328	0.106089	-3.04724	0.00230952	0.0205024	-0.625933	0.10617	-5.89557	3.73384e-09	7.04847e-08	13132.3	0.573493	0.100626	5.69925	1.20339e-08	2.27469e-07	0.599917	0.100589	5.96407	2.46035e-09	2.82717e-08	0.599087	0.10064	5.95274	2.63683e-09	2.76037e-08	16304.9	13753.1	13354.8	15439.2	13173.2	10959.3	9550.45	10200.3	9452.18
chr1	46016215	46035721	+	ENSG00000117448	AKR1A1	protein_coding	Homo sapiens aldo-keto reductase family 1, member A1 (aldehyde reductase) (AKR1A1)	NA	1794.78	-0.101392	0.100828	-1.0056	0.31461	0.947322	0.165829	0.0999873	1.6585	0.0972164	0.27123	0.395041	0.0995289	3.9691	7.21438e-05	0.000467097	1410.33	-0.0547996	0.0919405	-0.596033	0.551153	0.70741	-0.076266	0.0916534	-0.832113	0.405345	0.570672	-0.0432477	0.0921431	-0.469353	0.638817	0.765539	1656.45	1699.1	1501.14	1628.55	1907.12	1872.76	2125.24	2350.21	1394.43
chr1	46049518	46084566	+	ENSG00000132780	NASP	protein_coding	Homo sapiens nuclear autoantigenic sperm protein (histone-binding) (NASP)	NA	7975.92	0.214631	0.0808052	2.65615	0.00790374	0.243404	-0.197539	0.0809563	-2.44007	0.0146842	0.0774499	-0.456386	0.0810945	-5.62783	1.82489e-08	3.0132e-07	7212.29	-0.0598167	0.0645512	-0.926656	0.354105	0.528827	-0.0468508	0.0644447	-0.726993	0.46723	0.629861	-0.0699929	0.0646274	-1.08302	0.278798	0.430555	8631.19	8692.88	10432.3	9669.66	7551.57	7616.64	6705.55	6099.15	7162.1
chr1	46085716	46089729	-	ENSG00000159588	CCDC17	retained_intron	Homo sapiens coiled-coil domain containing 17 (CCDC17)	NA	26.5323	-0.362226	0.605525	-0.598201	0.549706	NA	-0.415424	0.603814	-0.687999	0.491453	NA	-0.373262	0.60198	-0.620057	0.53522	0.668624	40.5204	-0.722221	0.445972	-1.61943	0.105354	0.218383	-0.432563	0.435772	-0.992637	0.320887	0.483168	-0.298185	0.437145	-0.682118	0.495164	0.647239	28.7245	37.0792	34.8639	15.9886	17.6681	31.6313	21.5522	30.0155	51.7314
chr1	46092976	46153785	-	ENSG00000159592	GPBP1L1	protein_coding	Homo sapiens GC-rich promoter binding protein 1-like 1 (GPBP1L1), mRNA.	NA	3966.81	0.188435	0.0861264	2.18789	0.0286778	0.466286	0.221319	0.0859647	2.57454	0.0100374	0.0594035	0.237115	0.0859136	2.75992	0.0057815	0.0195246	3812.46	0.0739097	0.0727933	1.01534	0.309945	0.480693	0.118052	0.0725762	1.6266	0.103823	0.203359	0.10005	0.0728659	1.37307	0.169732	0.291992	3667.17	3559.6	3926.67	4312.35	4355.72	4105.56	4451.94	4186.16	3571.01
chr1	46111488	46111869	-	ENSG00000225447	RPS15AP10	processed_pseudogene	Homo sapiens ribosomal protein S15a pseudogene 10 (RPS15AP10), non-coding RNA.	NA	6.57774	-0.264409	1.15829	-0.228276	0.819432	NA	-0.333375	1.15562	-0.28848	0.772979	NA	-0.478054	1.16096	-0.411777	0.680503	NA	11.9451	0.202527	0.800954	0.252857	0.800379	NA	0.647009	0.780712	0.828742	0.407251	0.572357	0.124915	0.807894	0.154618	0.877122	0.931008	10.6387	5.45282	10.9572	2.28408	7.27512	5.582	3.74821	8.00413	9.26533
chr1	46116711	46117498	-	ENSG00000234329	RP11-767N6.2	processed_pseudogene	n/a	1	23.8519	-0.165328	0.591043	-0.279723	0.77969	NA	-0.205479	0.588839	-0.348957	0.727122	NA	-0.209901	0.588006	-0.35697	0.721114	0.815674	56.2674	-0.789907	0.388188	-2.03486	0.0418654	0.106392	-0.764968	0.385408	-1.98482	0.0471641	0.106461	-1.22275	0.400318	-3.05444	0.00225481	0.0074541	28.7245	25.083	22.9105	25.1249	19.7468	26.9797	28.1116	19.0098	78.7553
chr1	46152886	46160115	+	ENSG00000159596	TMEM69	protein_coding	Homo sapiens transmembrane protein 69 (TMEM69), mRNA.	NA	996.926	-0.0133744	0.125324	-0.106719	0.915012	0.997644	0.320638	0.123954	2.58675	0.00968851	0.0579515	0.401316	0.123664	3.24523	0.00117357	0.00513366	969.417	0.264806	0.115746	2.28781	0.0221484	0.0638592	0.143059	0.115757	1.23586	0.21651	0.361263	0.0718853	0.116682	0.616081	0.537841	0.684078	902.163	883.357	868.608	901.07	1237.81	1003.83	1206.92	1184.61	880.978
chr1	46159996	46216322	-	ENSG00000197429	IPP	protein_coding	Homo sapiens intracisternal A particle-promoted polypeptide (IPP)	NA	339.881	-0.0281232	0.180452	-0.155849	0.876152	0.997644	0.181056	0.178534	1.01412	0.310523	0.547583	-0.0310843	0.179489	-0.173182	0.862508	0.915416	291.103	0.0518987	0.169545	0.306105	0.759525	0.861212	-0.0113691	0.169134	-0.0672191	0.946407	0.969898	-0.195706	0.172242	-1.13623	0.255862	0.402944	307.459	370.792	331.705	333.476	401.171	371.203	309.228	364.188	281.82
chr1	46160356	46162747	-	ENSG00000230896	RP11-767N6.7	sense_intronic	n/a	NA	23.277	-0.404883	0.60451	-0.66977	0.503005	NA	0.025054	0.590197	0.0424503	0.96614	NA	-0.516704	0.603033	-0.856843	0.391532	0.538509	24.3017	0.0961958	0.564523	0.170402	0.864694	0.926965	-0.192208	0.568818	-0.337908	0.735432	0.840838	-0.609116	0.588955	-1.03423	0.301028	0.454973	34.0439	20.7207	21.9144	19.4147	28.0612	27.91	16.867	22.0114	31.6565
chr1	46252659	46501796	+	ENSG00000086015	MAST2	processed_transcript	Homo sapiens microtubule associated serine/threonine kinase 2 (MAST2), mRNA.	3	1460.8	0.231227	0.110148	2.09925	0.0357951	0.504627	0.227153	0.109869	2.0675	0.0386869	0.149344	0.597734	0.10907	5.48026	4.24704e-08	6.46983e-07	1384.33	-0.18498	0.0979409	-1.88869	0.0589331	0.139247	-0.0241651	0.0971381	-0.24877	0.803539	0.883076	-0.0503756	0.0977617	-0.515289	0.606351	0.73995	1141.53	1315.22	1494.17	1388.72	1463.34	1424.34	1835.69	1935	1359.69
chr1	46312666	46313266	-	ENSG00000232467	TMA16P2	processed_pseudogene	n/a	NA	3.17236	0.211979	1.637	0.129492	0.896968	NA	0.713728	1.59807	0.446619	0.65515	NA	0.0858537	1.63442	0.0525287	0.958107	NA	6.98216	0.200425	1.03189	0.19423	0.845996	NA	0.256621	1.02423	0.250551	0.802161	0.882601	-0.84511	1.10761	-0.763002	0.445462	0.59946	4.25549	1.09056	4.98055	1.14204	4.15721	4.65167	3.74821	2.00103	6.949
chr1	46505812	46642160	-	ENSG00000117461	PIK3R3	protein_coding	Homo sapiens phosphoinositide-3-kinase, regulatory subunit 3 (gamma) (PIK3R3)	4	1302.12	-0.047305	0.118582	-0.39892	0.689952	0.993284	-0.431522	0.119181	-3.62074	0.000293766	0.00433394	-0.68204	0.119755	-5.69529	1.23164e-08	2.09534e-07	1757.35	0.199673	0.0903386	2.21027	0.0270861	0.0749909	0.121294	0.0902439	1.34407	0.178925	0.313278	0.285448	0.0903167	3.16053	0.00157483	0.00543046	1674.53	1516.97	1510.1	1579.44	1312.64	1066.16	982.032	1035.53	1555.03
chr1	46570622	46570847	+	ENSG00000233114	RP4-533D7.3	processed_pseudogene	n/a	NA	1.26444	0.386373	2.62853	0.146992	0.883138	NA	-1.75474	2.90349	-0.604356	0.545607	NA	-0.811089	2.73054	-0.297044	0.766433	NA	1.44271	-0.869619	2.19446	-0.39628	0.691898	NA	-0.375361	2.11069	-0.177838	0.85885	NA	-0.793062	2.19446	-0.361394	0.717805	NA	0	3.27169	1.99222	2.28408	0	0.930333	1.87411	0	3.08844
chr1	46654354	46685977	-	ENSG00000085998	POMGNT1	protein_coding	Homo sapiens protein O-linked mannose beta1,2-N-acetylglucosaminyltransferase (POMGNT1)	1	1568.74	-0.0411694	0.100589	-0.409285	0.682331	0.993284	0.0817655	0.0999999	0.817656	0.413554	0.646835	0.236449	0.0996046	2.37387	0.0176026	0.0489551	1240.31	0.406706	0.10241	3.97136	7.14641e-05	0.000496155	0.591363	0.101553	5.82317	5.77405e-09	6.281e-08	0.605728	0.102043	5.93602	2.92031e-09	3.03548e-08	1466.02	1579.14	1475.24	1484.65	1636.9	1599.24	1762.6	1875.97	907.23
chr1	46669006	46686933	+	ENSG00000171357	LURAP1	protein_coding	Homo sapiens leucine rich adaptor protein 1 (LURAP1), mRNA.	NA	53.2906	0.223103	0.423797	0.526439	0.598583	NA	0.272925	0.421225	0.647931	0.517029	0.730876	0.0218532	0.424439	0.0514872	0.958937	0.974157	51.1215	-0.0285872	0.430201	-0.0664509	0.947019	0.972435	0.299407	0.421788	0.709852	0.477796	0.63938	0.634921	0.419622	1.51308	0.13026	0.237095	43.6188	55.6187	69.7277	45.6816	67.5547	53.029	59.0344	43.0222	45.5545
chr1	46713360	46744145	+	ENSG00000085999	RAD54L	processed_transcript	Homo sapiens RAD54-like (S. cerevisiae) (RAD54L)	NA	1086.27	0.190798	0.119925	1.59097	0.111616	0.757952	0.122948	0.119769	1.02654	0.304636	0.540915	0.326542	0.11916	2.74037	0.00613702	0.0204912	892.978	0.333759	0.115707	2.88452	0.00392012	0.0152708	0.416095	0.11501	3.61791	0.000296996	0.00127989	0.406535	0.115721	3.51305	0.000442987	0.00174236	967.06	1012.04	1175.41	1082.65	1035.15	1127.56	1180.69	1336.69	690.267
chr1	46726868	46769280	-	ENSG00000132128	LRRC41	processed_transcript	Homo sapiens leucine rich repeat containing 41 (LRRC41), mRNA.,	NA	2774.57	-0.00507164	0.0877663	-0.0577857	0.953919	0.997676	-0.236881	0.0879301	-2.69397	0.00706064	0.0462346	-0.116401	0.0876942	-1.32735	0.184394	0.310743	3110.13	0.371719	0.0766334	4.85061	1.23085e-06	1.4121e-05	0.481172	0.0762919	6.30699	2.84523e-10	3.78412e-09	0.485861	0.0765734	6.34503	2.22381e-10	2.70695e-09	2980.97	3035.04	3002.28	2993.29	2559.8	2565.86	2689.34	2939.52	2425.2
chr1	46769303	46782448	+	ENSG00000173660	UQCRH	protein_coding	Homo sapiens ubiquinol-cytochrome c reductase hinge protein (UQCRH), nuclear gene encoding mitochondrial protein, mRNA.	NA	5788.45	0.0124364	0.108232	0.114905	0.90852	0.997644	0.0807615	0.108122	0.74695	0.455094	0.68238	0.0379172	0.108125	0.350681	0.725828	0.818943	4507.93	0.440675	0.0867433	5.08022	3.76993e-07	4.9241e-06	0.3403	0.0867278	3.92378	8.71722e-05	0.000423149	0.346712	0.086907	3.98946	6.62245e-05	0.000311132	6233.23	5320.86	5496.54	6161.31	6800.16	5476.87	5990.58	6038.11	3673.7
chr1	46805849	46830824	+	ENSG00000117481	NSUN4	protein_coding	Homo sapiens NOP2/Sun domain family, member 4 (NSUN4)	NA	861.403	-0.427357	0.117324	-3.64252	0.00026998	0.0252772	-0.390992	0.116676	-3.35109	0.000804939	0.00925473	-0.157798	0.115725	-1.36356	0.172705	0.296638	868.642	-0.136925	0.113263	-1.20891	0.226696	0.384903	-0.0985491	0.112626	-0.875012	0.381568	0.547303	0.0655489	0.112748	0.581377	0.560987	0.703674	1026.64	1041.49	774.974	762.883	789.87	793.574	909.879	970.501	877.89
chr1	46859937	46879520	+	ENSG00000117480	FAAH	protein_coding	Homo sapiens fatty acid amide hydrolase (FAAH), mRNA.,	NA	309.84	-0.098455	0.212572	-0.463162	0.643248	0.992999	-0.162868	0.212228	-0.767422	0.44283	0.672885	0.0366885	0.210984	0.173892	0.86195	0.915182	322.268	-0.119606	0.168799	-0.70857	0.478592	0.64677	0.185657	0.165734	1.12021	0.262624	0.418115	0.21198	0.166856	1.27043	0.20393	0.3375	322.353	334.803	288.872	325.482	239.04	348.875	384.192	299.154	284.137
chr1	46921495	46948147	+	ENSG00000225667	LINC00505	lincRNA	n/a	NA	8.32818	0.242816	1.09762	0.221219	0.824922	NA	1.41988	1.04409	1.35992	0.173855	NA	1.1081	1.05193	1.0534	0.29216	NA	3.8153	-0.284531	1.38628	-0.205247	0.837379	NA	-0.194184	1.36922	-0.141821	0.887222	NA	0.198712	1.35521	0.146629	0.883425	NA	3.19162	6.54338	7.96888	3.42612	8.31442	17.6763	11.2446	10.0052	5.40477
chr1	47023090	47082515	-	ENSG00000079277	MKNK1	protein_coding	Homo sapiens MAP kinase interacting serine/threonine kinase 1 (MKNK1)	NA	479.442	0.034909	0.144718	0.241221	0.809384	0.997644	-0.191905	0.145235	-1.32134	0.186388	0.403579	-0.398128	0.146163	-2.72386	0.00645244	0.0213689	538.306	0.0338441	0.133439	0.253631	0.799781	0.886647	0.0717753	0.132609	0.541255	0.588332	0.731742	0.131564	0.133322	0.986813	0.323734	0.478508	539.383	531.105	530.927	566.452	462.49	478.191	424.485	399.206	496.467
chr1	47073387	47082563	-	ENSG00000142961	MOB3C	protein_coding	Homo sapiens MOB kinase activator 3C (MOB3C)	NA	72.9235	-0.265566	0.373689	-0.71066	0.477295	NA	0.099714	0.366285	0.27223	0.785445	0.897364	0.434022	0.362049	1.19879	0.230608	0.366664	68.1715	-0.0849942	0.355408	-0.239145	0.810993	0.89225	0.356178	0.345978	1.02948	0.303254	0.464342	0.526621	0.346335	1.52056	0.128371	0.23426	68.0878	71.9772	52.7938	63.9543	56.1223	93.9637	90.8942	101.052	54.8199
chr1	47098409	47139539	-	ENSG00000123472	ATPAF1	protein_coding	Homo sapiens ATP synthase mitochondrial F1 complex assembly factor 1 (ATPAF1), nuclear gene encoding mitochondrial protein	NA	3070.81	-0.0932297	0.101818	-0.915652	0.35985	0.963347	-0.125977	0.101715	-1.23853	0.215519	0.440982	-0.402842	0.101999	-3.94948	7.83225e-05	0.000498762	3121.46	0.300938	0.0962844	3.12551	0.00177497	0.00781127	0.214471	0.0962474	2.22833	0.0258586	0.0642284	0.17669	0.0965423	1.83018	0.0672229	0.138341	3485.24	3462.54	3054.07	3462.67	3473.35	2924.04	2585.33	2744.42	2783.46
chr1	47124366	47184824	-	ENSG00000159658	EFCAB14	protein_coding	Homo sapiens EF-hand calcium binding domain 14 (EFCAB14), mRNA.	NA	2583.28	0.15112	0.0992027	1.52335	0.127671	0.780573	-0.112098	0.0993951	-1.1278	0.259406	0.493125	-0.0868067	0.0993061	-0.874132	0.382046	0.5288	2553.21	0.287325	0.0807213	3.55947	0.000371602	0.00204517	0.382767	0.0803526	4.7636	1.90171e-06	1.30321e-05	0.297155	0.0808479	3.67548	0.000237402	0.000993598	2623.51	2681.7	2823.97	3069.81	2614.89	2316.53	2392.3	2674.38	2094.74
chr1	47131582	47132047	-	ENSG00000233647	RP11-8J9.1	processed_pseudogene	n/a	NA	3.05184	0.00454608	1.64055	0.00277107	0.997789	NA	0.0917245	1.62827	0.0563324	0.955077	NA	-1.99924	1.8587	-1.07561	0.282102	NA	6.58759	0.213833	1.19263	0.179296	0.857705	NA	-1.02691	1.25466	-0.818477	0.413085	0.578632	-0.275235	1.21837	-0.225905	0.821275	0.894996	5.31936	2.18113	2.98833	4.56816	6.23582	1.86067	1.87411	0	5.40477
chr1	47427036	47516423	+	ENSG00000186377	CYP4X1	protein_coding	Homo sapiens cytochrome P450, family 4, subfamily X, polypeptide 1 (CYP4X1), mRNA.	3	668.543	-0.186271	0.136465	-1.36497	0.172262	0.847022	0.292496	0.133918	2.18413	0.0289525	0.123084	0.324833	0.133684	2.42985	0.0151052	0.0431531	352.389	0.229352	0.17805	1.28813	0.1977	0.349292	0.596713	0.174945	3.41086	0.000647578	0.00257897	0.932177	0.174219	5.35059	8.76666e-08	7.2165e-07	638.323	615.078	526.942	575.589	828.324	714.496	791.81	800.413	259.429
chr1	47433351	47433546	-	ENSG00000259832	RP11-346M5.6	unprocessed_pseudogene	n/a	NA	0.228092	-0.0144675	4.99742	-0.002895	0.99769	NA	2.24011	4.89723	0.457425	0.647366	NA	-0.174081	4.99742	-0.0348341	0.972212	NA	0	NA	NA	NA	NA	NA	NA	NA	NA	NA	NA	NA	NA	NA	NA	NA	0	0	0	0	0	1.86067	0	0	0
chr1	47466570	47466759	-	ENSG00000261593	RP11-346M5.4	unprocessed_pseudogene	n/a	NA	0.114046	-0.0144556	4.99742	-0.00289261	0.997692	NA	1.2845	4.99379	0.25722	0.797009	NA	-0.174069	4.99742	-0.0348317	0.972214	NA	0	NA	NA	NA	NA	NA	NA	NA	NA	NA	NA	NA	NA	NA	NA	NA	0	0	0	0	0	0.930333	0	0	0
chr1	47681962	47697892	-	ENSG00000162367	TAL1	protein_coding	Homo sapiens T-cell acute lymphocytic leukemia 1 (TAL1), mRNA.,	3	114.75	0.0110633	0.289842	0.0381701	0.969552	0.998565	0.209217	0.285757	0.732151	0.464076	0.688606	0.87902	0.279302	3.14721	0.00164838	0.00683822	72.9841	0.658272	0.352385	1.86805	0.0617554	0.144582	0.814776	0.348492	2.33801	0.0193868	0.0503456	1.03271	0.348207	2.9658	0.00301895	0.00963723	96.8124	90.5168	89.6499	99.3576	101.852	115.361	156.488	193.1	51.7314
chr1	47715811	47779819	-	ENSG00000123473	STIL	protein_coding	Homo sapiens SCL/TAL1 interrupting locus (STIL)	NA	1767.16	0.0775631	0.10033	0.773083	0.439473	0.981741	-0.175038	0.100582	-1.74026	0.081813	0.242992	-0.357443	0.100893	-3.54279	0.000395921	0.00202429	2373.59	-0.0259394	0.0782672	-0.331422	0.740326	0.849036	-0.123101	0.0782248	-1.57368	0.115561	0.222108	-0.246593	0.0789286	-3.12426	0.00178254	0.00607196	2012.85	1865.95	2011.15	2083.08	1831.25	1620.64	1521.77	1548.8	2456.86
chr1	47799469	47844511	+	ENSG00000162368	CMPK1	protein_coding	Homo sapiens cytidine monophosphate (UMP-CMP) kinase 1, cytosolic (CMPK1)	1	3433.98	0.115726	0.112485	1.02881	0.303567	0.939442	0.276404	0.112225	2.46295	0.0137801	0.0741197	0.206569	0.112252	1.84023	0.065735	0.14097	2968.62	0.676721	0.0923429	7.32834	2.33013e-13	1.0481e-11	0.641698	0.0922392	6.95688	3.47881e-12	5.88941e-11	0.676506	0.0924446	7.31796	2.51767e-13	4.52685e-12	3342.69	2963.06	3277.2	3557.46	4312.07	3363.16	3613.28	3765.94	2058.45
chr1	47846600	47874149	-	ENSG00000225762	RP11-511I2.2	antisense	n/a	NA	2.08986	-0.0490002	2.10755	-0.0232499	0.981451	NA	0.830118	2.02215	0.410512	0.68143	NA	0.572375	2.03645	0.281064	0.778661	NA	2.40714	-1.69035	2.16326	-0.781387	0.434575	NA	-1.34065	2.09667	-0.639415	0.522553	NA	-0.0171162	1.99903	-0.00856224	0.993168	NA	0	3.27169	1.99222	1.14204	2.07861	3.72133	0.937053	4.00206	3.08844
chr1	47897805	47900313	-	ENSG00000237424	FOXD2-AS1	antisense	Homo sapiens FOXD2 antisense RNA 1 (head to head) (FOXD2-AS1), non-coding RNA.	3	87.6088	0.349854	0.369272	0.947417	0.343426	0.960689	0.442487	0.366616	1.20695	0.227451	0.455949	1.09339	0.36031	3.03459	0.00240859	0.00938958	73.2649	0.121744	0.337733	0.360473	0.718494	0.834363	0.288688	0.333608	0.865351	0.386846	0.552522	0.0345397	0.340462	0.101449	0.919194	0.955559	45.7465	78.5206	91.6421	66.2384	67.5547	101.406	138.684	130.067	65.6294
chr1	47901689	47906363	+	ENSG00000186564	FOXD2	protein_coding	Homo sapiens forkhead box D2 (FOXD2), mRNA.	3	216.052	0.313494	0.225767	1.38857	0.164963	0.83778	0.305013	0.22491	1.35616	0.17505	0.389092	0.573955	0.222926	2.57464	0.0100345	0.0308741	149.463	0.386954	0.246398	1.57044	0.116312	0.235561	0.386112	0.245259	1.5743	0.115418	0.221881	0.374775	0.247313	1.51539	0.129674	0.236165	179.794	175.581	230.101	211.278	207.861	232.583	227.704	309.159	119.677
chr1	48226200	48462567	-	ENSG00000269113	TRABD2B	protein_coding	Homo sapiens TraB domain containing 2B (TRABD2B), mRNA.	NA	74.1719	0.110873	0.387433	0.286173	0.774746	NA	0.0747686	0.386268	0.193567	0.846515	0.929619	0.458238	0.381528	1.20106	0.229728	0.365644	28.52	-0.237738	0.533079	-0.445973	0.655617	0.790541	0.115861	0.520532	0.222581	0.823861	0.895811	0.151499	0.524364	0.28892	0.772643	0.861252	69.1517	65.4338	76.7005	68.5224	45.7293	95.8243	97.4535	90.0464	28.5681
chr1	48761044	48937845	-	ENSG00000132122	SPATA6	protein_coding	Homo sapiens spermatogenesis associated 6 (SPATA6), mRNA.,	NA	159.16	-0.0996443	0.255859	-0.38945	0.696943	0.993284	0.37616	0.250198	1.50345	0.132723	0.328411	0.456701	0.249325	1.83175	0.0669882	0.143129	142.024	0.257935	0.238671	1.08071	0.279824	0.447031	0.0939592	0.23915	0.392887	0.694403	0.81295	0.163591	0.240588	0.679961	0.496529	0.648388	129.792	152.679	145.432	117.63	206.821	161.878	193.033	200.103	135.891
chr1	48901639	48902895	+	ENSG00000235105	RP11-329A14.1	processed_pseudogene	n/a	NA	18.9892	-0.368806	0.680873	-0.541666	0.588049	NA	-0.174602	0.671105	-0.260171	0.794732	NA	-0.0682738	0.667313	-0.102312	0.918509	0.949393	12.4776	-0.552874	0.819823	-0.674382	0.500068	NA	0.570214	0.769236	0.741273	0.458528	0.621387	0.0193333	0.794745	0.0243264	0.980592	0.989192	28.7245	14.1773	13.9455	19.4147	17.6681	20.4673	22.4893	19.0098	9.26533
chr1	49193195	49242641	-	ENSG00000162373	BEND5	protein_coding	Homo sapiens BEN domain containing 5 (BEND5), mRNA.	NA	15.2215	-1.30286	0.788315	-1.65272	0.0983879	NA	-0.0229999	0.72699	-0.0316372	0.974761	NA	0.0104065	0.72513	0.0143513	0.98855	0.993498	9.37797	0.999193	0.901297	1.10862	0.267596	NA	0.739109	0.906675	0.815186	0.414966	0.580241	0.703915	0.916658	0.767915	0.442538	0.59689	17.022	19.6301	7.96888	6.85224	16.6288	19.537	24.3634	13.0067	6.949
chr1	50883222	50889172	-	ENSG00000142700	DMRTA2	protein_coding	Homo sapiens DMRT-like family A2 (DMRTA2), mRNA.	NA	98.07	0.080664	0.316221	0.255087	0.798656	0.997644	0.19446	0.3133	0.620683	0.534808	0.744101	0.50997	0.30972	1.64655	0.0996497	0.194702	65.7451	-0.160695	0.349023	-0.460413	0.64522	0.78215	-0.347966	0.350163	-0.993726	0.320356	0.482574	-0.384674	0.354482	-1.08517	0.277844	0.429425	91.493	81.7923	99.611	83.369	84.1835	114.431	114.32	136.07	82.6158
chr1	50902700	50902978	-	ENSG00000271782	RP5-850O15.4	lincRNA	n/a	NA	5.00192	-0.0423846	1.2272	-0.0345375	0.972448	NA	-1.41377	1.32224	-1.06923	0.284968	NA	-0.307783	1.23259	-0.249704	0.802816	NA	5.64173	-0.773143	1.14406	-0.675787	0.499176	NA	-1.2203	1.16952	-1.04342	0.296754	0.456913	-0.547798	1.1341	-0.483026	0.629077	NA	4.25549	8.72451	7.96888	4.56816	2.07861	2.791	5.62232	5.00258	9.26533
chr1	50905150	51425935	-	ENSG00000185104	FAF1	protein_coding	Homo sapiens Fas (TNFRSF6) associated factor 1 (FAF1), mRNA.	2	2528.27	0.0486448	0.0935561	0.519953	0.603096	0.990468	0.107181	0.0932871	1.14894	0.250581	0.483727	-0.0711611	0.0934918	-0.761148	0.446569	0.589733	3372.18	-0.416186	0.0856851	-4.85716	1.19084e-06	1.37015e-05	-0.747975	0.0859886	-8.69854	3.36189e-18	1.06894e-16	-0.817015	0.0864285	-9.45307	3.29032e-21	1.22376e-19	2585.21	2497.39	2541.08	2718.06	2918.36	2581.68	2452.27	2454.27	4487.51
chr1	51246012	51246822	+	ENSG00000230585	PHBP12	processed_pseudogene	n/a	NA	14.3408	-0.133494	0.837572	-0.159382	0.873368	NA	-0.697684	0.85173	-0.819138	0.412708	NA	-0.533177	0.844738	-0.631174	0.527927	0.662518	26.8016	-0.542987	0.563475	-0.963639	0.335227	0.508379	-0.129585	0.549781	-0.235703	0.813663	0.88984	-0.72945	0.572174	-1.27487	0.202354	0.335371	28.7245	7.63395	14.9417	18.2727	10.393	12.0943	6.55937	19.0098	34.745
chr1	51312140	51312509	+	ENSG00000237130	MRPS6P2	processed_pseudogene	n/a	NA	3.58532	0.694115	1.43513	0.483661	0.628627	NA	-0.568643	1.50038	-0.378999	0.704688	NA	-3.18031	1.98766	-1.60003	0.109592	NA	4.4648	0.443649	1.24978	0.35498	0.722604	NA	-0.568326	1.31329	-0.43275	0.665196	NA	0.0777971	1.27682	0.0609302	0.951415	NA	4.25549	4.36225	5.97666	7.99429	2.07861	3.72133	0.937053	0	4.63266
chr1	51426417	51440305	+	ENSG00000123080	CDKN2C	protein_coding	Homo sapiens cyclin-dependent kinase inhibitor 2C (p18, inhibits CDK4) (CDKN2C)	NA	916.702	-0.00753151	0.118682	-0.0634596	0.949401	0.997644	-0.35995	0.119431	-3.01387	0.00257937	0.0221866	-0.493876	0.119784	-4.12306	3.73879e-05	0.000263237	1495.91	0.121799	0.0989096	1.23142	0.218166	0.374612	0.0636055	0.0987589	0.644048	0.519544	0.674601	0.0890486	0.0991996	0.897671	0.369361	0.525381	1138.34	1010.95	1025.99	1113.49	836.639	844.743	782.439	765.395	1400.61
chr1	51701943	51739127	+	ENSG00000123091	RNF11	protein_coding	Homo sapiens ring finger protein 11 (RNF11), mRNA.	NA	2678.21	0.286884	0.106202	2.70132	0.00690646	0.22602	0.298342	0.106047	2.81331	0.00490345	0.0359359	-0.0707553	0.106453	-0.664665	0.506265	0.644329	2453.57	0.369641	0.106151	3.48222	0.000497278	0.00264692	0.313022	0.106069	2.95111	0.00316635	0.0104809	0.217174	0.10649	2.03938	0.0414123	0.0921198	2559.68	2410.15	2879.75	3186.29	3385.01	2756.58	2385.74	2413.24	2096.28
chr1	51752930	51810788	-	ENSG00000085831	TTC39A	protein_coding	Homo sapiens tetratricopeptide repeat domain 39A (TTC39A)	3	722.384	-0.14659	0.130536	-1.12299	0.261443	0.922819	0.4417	0.127365	3.46798	0.000524389	0.0066661	0.829274	0.126075	6.57764	4.77981e-11	1.41572e-09	439.263	0.191353	0.148373	1.28967	0.197165	0.348786	0.0919297	0.148259	0.620061	0.535218	0.687108	0.307246	0.148146	2.07394	0.0380849	0.0859151	560.661	610.716	523.954	534.475	797.145	800.087	1087.92	1022.53	386.055
chr1	51819935	51985000	-	ENSG00000085832	EPS15	protein_coding	Homo sapiens epidermal growth factor receptor pathway substrate 15 (EPS15)	NA	3427.81	-0.0102509	0.103389	-0.0991482	0.921021	0.997644	0.16102	0.103083	1.56205	0.118277	0.306364	0.221546	0.102994	2.15106	0.0314711	0.0786703	3034.76	0.377196	0.0919668	4.10143	4.10601e-05	0.00030767	0.414688	0.091768	4.51888	6.21684e-06	3.85527e-05	0.438654	0.0919874	4.76863	1.85482e-06	1.19231e-05	3375.67	3171.36	3218.43	3283.37	4092.77	3263.61	3904.7	3836.98	2390.45
chr1	51983981	52027301	+	ENSG00000227070	RP11-191G24.1	antisense	n/a	NA	1.3677	-2.3515	2.51986	-0.933186	0.350724	NA	-0.887948	2.24163	-0.396116	0.692019	NA	-1.49242	2.31586	-0.644433	0.519295	NA	4.79645	-0.280918	1.28411	-0.218764	0.826834	NA	-0.640332	1.30024	-0.492472	0.622386	NA	-0.386144	1.29612	-0.297923	0.765762	NA	3.19162	2.18113	0.99611	0	1.0393	1.86067	0.937053	1.00052	8.49322
chr1	52042851	52254889	+	ENSG00000117859	OSBPL9	protein_coding	Homo sapiens oxysterol binding protein-like 9 (OSBPL9)	NA	3838.92	-0.0434894	0.0986848	-0.44069	0.659438	0.993284	0.0433154	0.098484	0.439821	0.660067	0.827146	-0.0253365	0.0985119	-0.257193	0.79703	0.871242	4333.06	-0.11947	0.0846307	-1.41167	0.158048	0.2967	-0.168374	0.084558	-1.99123	0.0464558	0.105157	-0.128478	0.0847262	-1.51639	0.129421	0.235857	4164	3709.01	3685.61	3956.03	4392.09	3758.55	4048.07	3796.96	4465.89
chr1	52254863	52344477	-	ENSG00000078618	NRD1	protein_coding	Homo sapiens nardilysin (N-arginine dibasic convertase) (NRD1)	NA	3916.85	0.0868795	0.0910144	0.954569	0.339796	0.957867	-0.0715491	0.0910484	-0.785837	0.431963	0.663576	-0.131514	0.0910711	-1.44408	0.148717	0.264227	4354.03	0.0378618	0.0768124	0.492913	0.622074	0.764555	-0.0114769	0.0767368	-0.149562	0.88111	0.934254	-0.0908373	0.0770615	-1.17876	0.238492	0.381434	4036.33	4112.52	4444.64	4209.56	4194.63	3596.67	3790.38	3753.94	4349.3
chr1	52259637	52264824	+	ENSG00000266993	RP4-657D16.3	antisense	n/a	NA	25.4307	0.659564	0.585311	1.12686	0.259801	NA	0.448009	0.587148	0.763025	0.445449	NA	0.161863	0.592971	0.272969	0.784877	0.863072	47.3964	-0.422159	0.457352	-0.923051	0.355981	0.530928	-0.40459	0.454744	-0.88971	0.373622	0.540068	-0.353583	0.457512	-0.772839	0.439617	0.594358	18.0858	22.9018	23.9066	41.1135	30.1398	26.0493	22.4893	24.0124	52.5035
chr1	52266700	52266979	+	ENSG00000272175	RP4-657D16.6	antisense	n/a	NA	1.73381	-0.0405631	2.20438	-0.0184012	0.985319	NA	-1.7406	2.48879	-0.699376	0.484317	NA	1.07369	2.10852	0.509216	0.610601	NA	3.80721	-0.760266	1.36351	-0.55758	0.577131	NA	-0.917292	1.36678	-0.671136	0.502134	NA	-0.693312	1.36435	-0.508161	0.611341	NA	1.06387	2.18113	1.99222	1.14204	0	0.930333	0.937053	6.0031	6.17689
chr1	52325450	52325807	+	ENSG00000230604	TSEN15P2	processed_pseudogene	n/a	NA	2.63972	-0.740775	1.69764	-0.436355	0.662579	NA	-0.833378	1.69497	-0.491678	0.622947	NA	-1.58717	1.77274	-0.895321	0.370616	NA	5.63839	0.324521	1.25684	0.258205	0.796249	NA	0.333043	1.24913	0.26662	0.789762	0.874763	1.10666	1.22134	0.906106	0.36488	NA	2.12774	6.54338	3.98444	1.14204	2.07861	2.791	0.937053	2.00103	5.40477
chr1	52373628	52456436	-	ENSG00000169213	RAB3B	protein_coding	Homo sapiens RAB3B, member RAS oncogene family (RAB3B), mRNA.	3	1338.61	0.142357	0.104809	1.35826	0.174381	0.850796	0.526585	0.103483	5.08863	3.60656e-07	1.89529e-05	0.594009	0.103261	5.75251	8.79272e-09	1.54266e-07	918.921	0.190097	0.118429	1.60516	0.108458	0.223243	0.438209	0.117187	3.73941	0.000184455	0.000833996	0.419652	0.117874	3.56019	0.000370587	0.00147835	1037.28	1126.55	1179.39	1209.42	1581.82	1548.07	1644.53	1667.86	715.747
chr1	52485803	52521843	-	ENSG00000117862	TXNDC12	protein_coding	Homo sapiens thioredoxin domain containing 12 (endoplasmic reticulum) (TXNDC12)	NA	1956.39	0.0824239	0.10565	0.780159	0.435297	0.981741	0.125194	0.105355	1.1883	0.234715	0.464495	0.24499	0.105106	2.33088	0.0197599	0.0538768	2036.07	0.376098	0.109826	3.42451	0.000615915	0.00318446	0.392912	0.109613	3.58454	0.000337675	0.00143773	0.351368	0.109999	3.19429	0.00140175	0.00489189	1847.95	1838.69	1846.79	2059.1	2182.54	1857.88	2268.61	2162.12	1664.67
chr1	52497775	52499488	-	ENSG00000198841	KTI12	protein_coding	Homo sapiens KTI12 homolog, chromatin associated (S. cerevisiae) (KTI12), mRNA.	1	408.293	0.0892556	0.156991	0.568541	0.569668	0.990468	-0.187695	0.157853	-1.18905	0.23442	0.464294	-0.105199	0.157172	-0.669325	0.503288	0.641835	541.103	-0.382188	0.138407	-2.76134	0.00575653	0.0211367	-0.567745	0.138763	-4.09148	4.28622e-05	0.000220359	-0.687552	0.140674	-4.88754	1.02102e-06	6.90851e-06	444.698	416.595	436.296	480.799	397.014	362.83	402.933	409.211	697.216
chr1	52499063	52509951	+	ENSG00000223390	RP11-91A18.4	antisense	n/a	1	0.635048	-3.06051	4.08331	-0.749518	0.453545	NA	-3.18347	4.08331	-0.77963	0.435609	NA	-0.776838	3.95383	-0.196477	0.844237	NA	8.94037	-0.589105	0.972895	-0.605517	0.544835	NA	-2.88318	1.12834	-2.55524	0.0106115	0.0300507	-2.6866	1.12855	-2.38057	0.0172859	0.043754	0	3.27169	0	0	0	0	0.937053	1.00052	20.847
chr1	52521797	52556388	+	ENSG00000134717	BTF3L4	protein_coding	Homo sapiens basic transcription factor 3-like 4 (BTF3L4)	NA	2897	-0.384374	0.0972324	-3.95315	7.71293e-05	0.0102845	-0.209275	0.0968064	-2.16179	0.0306347	0.127712	-0.0450328	0.0965642	-0.466351	0.640965	0.754207	2457.42	-0.0686778	0.0895647	-0.766795	0.443203	0.614923	-0.0283793	0.0892886	-0.317838	0.750608	0.850836	0.000596652	0.0895782	0.00666068	0.994686	0.997681	3387.37	3185.54	2431.5	2606.14	3081.53	2630.98	3285.31	3175.64	2449.14
chr1	52608046	52812358	+	ENSG00000157077	ZFYVE9	protein_coding	Homo sapiens zinc finger, FYVE domain containing 9 (ZFYVE9)	NA	2068.79	0.0535568	0.0984192	0.54417	0.586325	0.990468	0.221772	0.0979032	2.26521	0.0234995	0.107113	0.20862	0.0978648	2.13171	0.0330304	0.0815185	2101.79	0.358171	0.0889506	4.02663	5.65821e-05	0.000404143	0.427434	0.0885933	4.82467	1.40232e-06	9.9005e-06	0.412268	0.0889966	4.6324	3.61449e-06	2.21213e-05	1941.57	1934.66	1948.39	2076.23	2420.54	2121.16	2315.46	2227.15	1676.25
chr1	52625933	52626272	-	ENSG00000228407	RP4-800M22.1	processed_pseudogene	n/a	NA	7.07609	0.0552569	1.07244	0.0515244	0.958908	NA	0.574335	1.04838	0.547833	0.583807	NA	-1.65237	1.19287	-1.3852	0.165991	NA	10.6537	1.95093	0.922741	2.11428	0.0344913	NA	1.73586	0.925241	1.87612	0.0606392	0.131299	0.634913	0.979947	0.647906	0.517046	0.666858	8.51098	6.54338	10.9572	4.56816	10.393	12.0943	1.87411	3.00155	4.63266
chr1	52811395	52831865	-	ENSG00000154222	CC2D1B	protein_coding	Homo sapiens coiled-coil and C2 domain containing 1B (CC2D1B), mRNA.	4	925.914	0.098538	0.128421	0.767305	0.4429	0.981741	-0.419065	0.129568	-3.23432	0.00121933	0.0127225	-0.687523	0.130397	-5.27254	1.34548e-07	1.80552e-06	1091.56	0.176471	0.115992	1.52141	0.128156	0.253408	0.363333	0.115105	3.15655	0.00159649	0.00574077	0.346041	0.115702	2.99079	0.00278255	0.00898161	1126.64	1073.11	1208.28	1146.61	737.905	911.727	702.79	682.352	890.244
chr1	52819159	52819549	+	ENSG00000272100	RP11-155O18.6	antisense	n/a	NA	6.25097	-0.207419	1.17505	-0.17652	0.859885	NA	-0.858822	1.20264	-0.714111	0.475158	NA	-0.868122	1.20094	-0.722866	0.469762	NA	8.45128	0.464388	0.962	0.482731	0.629287	NA	0.493059	0.955437	0.516056	0.605815	0.746571	0.610706	0.958831	0.636928	0.524172	0.672731	7.4471	9.81507	6.97277	7.99429	1.0393	8.373	6.55937	3.00155	5.40477
chr1	52834349	52834916	+	ENSG00000224680	PLA2G12AP1	processed_pseudogene	n/a	NA	6.51595	0.704048	1.09524	0.642824	0.520338	NA	-0.159018	1.12691	-0.14111	0.887783	NA	-0.771581	1.16445	-0.662613	0.507579	NA	17.875	-0.651936	0.655995	-0.993812	0.320314	0.492062	-1.52482	0.688993	-2.21312	0.0268895	0.0662878	-0.683413	0.659828	-1.03574	0.300321	0.454273	4.25549	8.72451	11.9533	9.13633	4.15721	7.44267	4.68527	3.00155	23.9354
chr1	52838501	52870131	-	ENSG00000085840	ORC1	protein_coding	Homo sapiens origin recognition complex, subunit 1 (ORC1)	2	1190.71	0.0286243	0.104494	0.273931	0.784137	0.997644	-0.203713	0.104821	-1.94344	0.051963	0.182191	0.0221614	0.104068	0.212951	0.831365	0.894504	1713.47	-0.663783	0.0932343	-7.11952	1.08306e-12	4.37578e-11	-1.07332	0.0940422	-11.4132	3.59317e-30	2.67857e-28	-1.05119	0.0946023	-11.1117	1.10041e-28	6.9e-27	1231.96	1259.6	1255.1	1287.08	1115.17	1057.79	1291.26	1274.66	2592.75
chr1	52870236	52886511	+	ENSG00000134748	PRPF38A	protein_coding	Homo sapiens PRP38 pre-mRNA processing factor 38 (yeast) domain containing A (PRPF38A), mRNA.,	NA	2214.02	0.127125	0.0959733	1.32459	0.185307	0.863625	-0.359321	0.0965764	-3.72059	0.000198761	0.00321208	-0.430533	0.0966406	-4.455	8.38949e-06	7.07344e-05	3218.25	-0.383749	0.0786998	-4.87612	1.08195e-06	1.26133e-05	-0.353042	0.0784662	-4.49929	6.81805e-06	4.19583e-05	-0.479587	0.0790016	-6.0706	1.2743e-09	1.39291e-08	2453.29	2551.92	2816	2649.53	2072.37	1847.64	1931.27	1834.95	3804.96
chr1	52873954	53019159	-	ENSG00000134744	ZCCHC11	protein_coding	Homo sapiens zinc finger, CCHC domain containing 11 (ZCCHC11)	NA	3006.73	-0.0119735	0.0855676	-0.13993	0.888715	0.997644	0.137354	0.085173	1.61265	0.10682	0.288196	0.246696	0.0849893	2.90267	0.00369995	0.0135654	3176.28	-0.01798	0.0748637	-0.24017	0.810199	0.89187	0.0317015	0.0746002	0.424952	0.670872	0.796907	-0.0482198	0.0750477	-0.642521	0.520535	0.669865	2873.52	2868.18	2929.56	2763.74	3261.33	3081.26	3481.15	3427.77	3035.17
chr1	53152508	53164038	-	ENSG00000162377	SELRC1	protein_coding	Homo sapiens Sel1 repeat containing 1 (SELRC1), mRNA.	NA	940.776	0.122033	0.117926	1.03482	0.300751	0.93846	-0.216593	0.118587	-1.82645	0.0677829	0.215496	-0.481538	0.119399	-4.03302	5.50642e-05	0.000370834	1061.52	-0.10624	0.0996157	-1.0665	0.286197	0.45456	-0.2479	0.0996998	-2.48646	0.0129022	0.0355065	-0.133654	0.100011	-1.33639	0.181421	0.307996	1069.19	1027.31	1071.81	1211.71	942.647	869.862	768.384	754.389	1113.38
chr1	53192126	53293014	+	ENSG00000162378	ZYG11B	protein_coding	Homo sapiens zyg-11 family member B, cell cycle regulator (ZYG11B), mRNA.	1	3871.9	-0.149868	0.103365	-1.4499	0.147088	0.808596	0.0445561	0.103066	0.432307	0.665518	0.830193	0.0878456	0.103	0.852871	0.393731	0.540391	3253.65	0.487869	0.082892	5.8856	3.96614e-09	8.32355e-08	0.591325	0.0826045	7.15851	8.1557e-13	1.49791e-11	0.570601	0.0828835	6.88438	5.80391e-12	8.74312e-11	4138.46	3777.71	3405.7	3732.19	4497.06	3706.45	4110.85	4421.28	2337.18
chr1	53219994	53220134	+	ENSG00000252018	RNU2-30P	snRNA	n/a	NA	0	NA	NA	NA	NA	NA	NA	NA	NA	NA	NA	NA	NA	NA	NA	NA	0.13608	0.452269	4.99742	0.0905004	0.92789	NA	1.8626	4.983	0.373791	0.70856	NA	0.528802	4.99742	0.105815	0.915729	NA	0	0	0	0	0	0	0	0	0
chr1	53237866	53238320	-	ENSG00000228929	RP11-159C21.4	processed_pseudogene	n/a	NA	18.0151	-0.343828	0.701847	-0.48989	0.624211	NA	-0.213054	0.692906	-0.307479	0.758478	NA	0.464524	0.674409	0.688787	0.490957	0.63112	14.5229	0.0993179	0.739437	0.134316	0.893153	NA	0.146011	0.73399	0.198927	0.84232	0.908035	-0.181243	0.753332	-0.240588	0.809875	0.886797	23.4052	13.0868	13.9455	14.8465	18.7074	13.0247	29.0486	22.0114	10.0374
chr1	53308183	53360670	+	ENSG00000203995	ZYG11A	protein_coding	Homo sapiens zyg-11 family member A, cell cycle regulator (ZYG11A), mRNA.	NA	891.117	0.18502	0.119437	1.5491	0.121359	0.767188	0.223584	0.118903	1.8804	0.0600542	0.19939	0.208574	0.118833	1.75518	0.0792288	0.163149	1100.56	0.348465	0.112451	3.09881	0.00194297	0.00842679	0.349972	0.112108	3.12173	0.00179793	0.00636957	0.300787	0.112837	2.66569	0.00768314	0.0217095	843.65	788.478	899.487	957.03	932.254	980.571	930.494	982.507	865.536
chr1	53346888	53347402	-	ENSG00000242391	RP4-631H13.2	antisense	n/a	NA	3.56444	0.220033	1.63561	0.134527	0.892986	NA	0.389304	1.61894	0.240468	0.809968	NA	0.0541597	1.63592	0.0331066	0.97359	NA	6.88216	0.9425	1.07725	0.87491	0.381623	NA	1.26469	1.05898	1.19425	0.232379	0.381324	0.669424	1.09595	0.610816	0.541321	0.686945	3.19162	3.27169	2.98833	4.56816	0	8.373	2.81116	4.00206	5.40477
chr1	53361656	53392884	-	ENSG00000121310	ECHDC2	protein_coding	Homo sapiens enoyl CoA hydratase domain containing 2 (ECHDC2)	4	505.259	0.0228119	0.148323	0.153799	0.877768	0.997644	0.223424	0.146618	1.52385	0.127547	0.320068	0.614287	0.144861	4.24052	2.23002e-05	0.000166984	758.989	0.118647	0.149825	0.791904	0.428417	0.601131	0.265773	0.148979	1.78396	0.0744301	0.155193	0.124996	0.150075	0.832889	0.404907	0.560787	432.996	442.769	453.23	436.26	483.276	542.384	681.238	678.35	676.369
chr1	53386094	53386268	+	ENSG00000230953	RP4-631H13.6	processed_pseudogene	n/a	NA	0.114046	-0.0144556	4.99742	-0.00289261	0.997692	NA	1.2845	4.99379	0.25722	0.797009	NA	-0.174069	4.99742	-0.0348317	0.972214	NA	0.099334	-0.990202	4.9974	-0.198143	0.842933	NA	-1.11183	4.9974	-0.222481	0.82394	NA	-0.913669	4.9974	-0.182829	0.854932	NA	0	0	0	0	0	0.930333	0	0	0
chr1	53390921	53391095	-	ENSG00000231866	RP4-631H13.4	processed_pseudogene	n/a	NA	0.241811	-0.0144689	4.99742	-0.00289527	0.99769	NA	-0.137427	4.99742	-0.0274996	0.978061	NA	2.31324	4.88901	0.47315	0.636106	NA	0.138803	0.45227	4.99742	0.0905006	0.927889	NA	0.330646	4.99742	0.0661633	0.947248	NA	1.95794	4.99506	0.391975	0.695076	NA	0	0	0	0	0	0	0	2.00103	0
chr1	53392901	53517375	+	ENSG00000116171	SCP2	protein_coding	Homo sapiens sterol carrier protein 2 (SCP2)	NA	1941.41	-0.0476584	0.112636	-0.423118	0.672209	0.993284	0.0797678	0.112226	0.710778	0.477222	0.699177	-0.0650705	0.112393	-0.578957	0.562618	0.691433	1739.73	0.478826	0.10789	4.4381	9.07575e-06	8.11858e-05	0.412914	0.107793	3.83063	0.000127816	0.000599131	0.432182	0.108135	3.9967	6.42305e-05	0.000302664	2113.91	1870.32	1821.89	2035.12	2308.29	1923	1960.32	1901.98	1410.65
chr1	53458868	53459374	-	ENSG00000236360	RP11-334A14.2	processed_pseudogene	n/a	NA	4.61629	3.53673	1.89509	1.86626	0.0620052	NA	3.77689	1.88459	2.00408	0.0450611	NA	3.14306	1.9033	1.65138	0.0986613	NA	7.07354	-1.79733	1.17755	-1.52633	0.126928	NA	0.0306165	1.03982	0.029444	0.976511	0.987025	-0.599462	1.07881	-0.555669	0.578437	0.718609	1.06387	0	8.96499	3.42612	8.31442	6.51233	5.62232	4.00206	13.1259
chr1	53662101	53679869	+	ENSG00000157184	CPT2	protein_coding	Homo sapiens carnitine palmitoyltransferase 2 (CPT2), nuclear gene encoding mitochondrial protein, mRNA.	NA	753.41	-0.352287	0.124003	-2.84096	0.00449782	0.170835	-0.20727	0.122895	-1.68657	0.091686	0.26132	-0.244239	0.122893	-1.98741	0.0468771	0.107807	754.919	0.00475445	0.116881	0.0406778	0.967553	0.983219	-0.0303883	0.11653	-0.260776	0.794265	0.877418	-0.147789	0.117945	-1.25304	0.210191	0.345361	906.419	855.002	661.417	719.486	769.084	762.873	745.894	762.393	771.339
chr1	53679771	53686289	-	ENSG00000162384	C1orf123	protein_coding	Homo sapiens chromosome 1 open reading frame 123 (C1orf123), mRNA.	1	835.055	-0.0897071	0.12135	-0.739241	0.459761	0.986912	-0.132771	0.121064	-1.0967	0.272774	0.507451	-0.272124	0.121429	-2.24102	0.0250248	0.0651206	837.541	0.527733	0.110102	4.79311	1.64219e-06	1.81452e-05	0.618237	0.1093	5.65632	1.54652e-08	1.5688e-07	0.662949	0.109867	6.03413	1.59819e-09	1.72416e-08	967.06	886.628	878.569	863.383	873.014	825.206	748.705	808.417	585.26
chr1	53692564	53704282	-	ENSG00000162385	MAGOH	protein_coding	Homo sapiens mago-nashi homolog, proliferation-associated (Drosophila) (MAGOH), mRNA.,	NA	703.128	0.00872966	0.145607	0.0599537	0.952193	0.997676	-0.0677454	0.145443	-0.465786	0.641369	0.814955	-0.205984	0.145797	-1.41281	0.157713	0.276566	617.953	0.105712	0.127957	0.826151	0.408718	0.582814	-0.0804475	0.128273	-0.62716	0.530555	0.683793	-0.0471097	0.129095	-0.364922	0.715169	0.8207	825.565	675.059	755.051	754.889	790.909	648.442	636.259	683.352	599.158
chr1	53708036	53710212	-	ENSG00000270172	RP5-1024G6.8	lincRNA	n/a	NA	197.1	-0.290186	0.213462	-1.35943	0.174011	0.849996	-0.428454	0.213603	-2.00584	0.0448729	0.165346	-0.101824	0.210474	-0.483783	0.62854	0.744237	140.056	0.0322837	0.24248	0.13314	0.894083	0.944214	0.11354	0.24021	0.472669	0.636449	0.770146	0.221959	0.241164	0.920362	0.357383	0.513273	235.116	225.747	175.315	202.141	174.603	169.321	216.459	219.113	118.133
chr1	53711217	53793742	-	ENSG00000157193	LRP8	protein_coding	Homo sapiens low density lipoprotein receptor-related protein 8, apolipoprotein e receptor (LRP8)	NA	1406.07	-0.328873	0.100591	-3.26941	0.00107772	0.070355	-0.0554871	0.0994308	-0.558048	0.576812	0.773974	0.276252	0.0985958	2.80186	0.00508082	0.0175519	639.804	0.0583007	0.123213	0.473172	0.636091	0.774944	0.193218	0.121963	1.58423	0.113142	0.218262	0.361454	0.122088	2.96061	0.00307035	0.00977477	1452.19	1441.73	1157.48	1146.61	1371.88	1423.41	1780.4	1773.91	562.097
chr1	53753696	53755378	+	ENSG00000228838	RP4-784A16.2	antisense	n/a	NA	6.40617	0.136049	1.16249	0.117032	0.906834	NA	0.0729013	1.15973	0.0628607	0.949877	NA	-0.190967	1.17064	-0.16313	0.870416	NA	5.92407	0.79949	1.09904	0.727443	0.466955	NA	-0.252063	1.1432	-0.220489	0.82549	0.896703	-1.36675	1.27086	-1.07545	0.282175	NA	4.25549	8.72451	2.98833	11.4204	6.23582	7.44267	7.49643	4.00206	3.86055
chr1	54231133	54304533	-	ENSG00000058804	NDC1	protein_coding	Homo sapiens NDC1 transmembrane nucleoporin (NDC1)	1	5926.1	0.0648317	0.106721	0.60749	0.543526	0.990468	0.00262749	0.106686	0.0246282	0.980352	0.99299	-0.147813	0.10675	-1.38467	0.166154	0.288126	5498.01	0.527166	0.0948678	5.55684	2.74695e-08	4.69496e-07	0.490879	0.0948139	5.17729	2.25128e-07	1.84235e-06	0.481035	0.0949555	5.0659	4.06467e-07	2.95518e-06	6348.12	5906.49	6026.47	6796.28	6927.99	5408.96	5588.59	5628.9	4188.7
chr1	54317392	54356407	-	ENSG00000058799	YIPF1	nonsense_mediated_decay	Homo sapiens Yip1 domain family, member 1 (YIPF1)	NA	456.591	0.0539795	0.149354	0.36142	0.717785	0.993667	-0.212002	0.150102	-1.41238	0.157838	0.366504	-0.203691	0.149855	-1.35926	0.174066	0.298135	524.812	0.197552	0.137423	1.43754	0.150564	0.28593	0.269865	0.136479	1.97733	0.0480039	0.108	0.110139	0.138333	0.796192	0.425921	0.581361	517.042	472.214	501.043	526.481	446.9	411.207	431.044	440.227	470.215
chr1	54382247	54411602	-	ENSG00000081870	HSPB11	protein_coding	Homo sapiens heat shock protein family B (small), member 11 (HSPB11), mRNA.	NA	720.117	-0.0274074	0.15236	-0.179886	0.857242	0.997644	-0.133049	0.152301	-0.873588	0.382343	0.617053	-0.344141	0.152888	-2.25093	0.0243898	0.0638382	682.951	0.486426	0.134775	3.60917	0.000307182	0.00174086	0.414778	0.134601	3.08155	0.00205925	0.00716235	0.314997	0.135796	2.31964	0.0203603	0.0504582	865.992	731.768	734.133	834.832	833.521	631.696	637.196	639.33	551.287
chr1	54411750	54433841	+	ENSG00000116212	LRRC42	protein_coding	Homo sapiens leucine rich repeat containing 42 (LRRC42)	NA	795.558	-0.0119758	0.142966	-0.0837665	0.933242	0.997644	0.0517499	0.142374	0.363478	0.716248	0.860729	-0.0182335	0.142472	-0.127979	0.898165	0.936128	588.819	0.397976	0.143558	2.77223	0.00556735	0.0205673	0.410247	0.143002	2.86883	0.00411993	0.01323	0.48429	0.143515	3.37449	0.000739527	0.00276233	805.351	812.47	728.156	878.229	942.647	743.336	807.74	812.419	471.76
chr1	54492356	54494172	-	ENSG00000272091	RP4-758J24.5	lincRNA	n/a	1	45.1973	0.331084	0.432623	0.765294	0.444096	NA	0.144027	0.433757	0.332046	0.739855	0.872229	0.271257	0.430912	0.629495	0.529025	0.663382	117.372	-0.270236	0.252672	-1.06951	0.284839	0.453037	-0.789422	0.258182	-3.05762	0.00223105	0.00769355	-0.666942	0.259367	-2.57142	0.0101282	0.0276294	39.3633	41.4414	55.7822	45.6816	48.8472	40.9347	45.9156	53.0273	152.106
chr1	54497347	54519177	-	ENSG00000116209	TMEM59	protein_coding	Homo sapiens transmembrane protein 59 (TMEM59), mRNA.	NA	2225.45	-0.0876446	0.121844	-0.719317	0.471946	0.987833	-0.0898206	0.121682	-0.738159	0.460418	0.685585	-0.193268	0.121768	-1.58719	0.112471	0.213619	2862.72	0.164593	0.118669	1.387	0.165443	0.307096	0.17227	0.118533	1.45335	0.146126	0.26733	0.205475	0.11871	1.7309	0.0834695	0.16518	2540.53	2300	2059.96	2498.79	2540.06	2030.92	2077.45	2216.14	2581.94
chr1	54519260	54578192	+	ENSG00000116205	TCEANC2	processed_transcript	Homo sapiens transcription elongation factor A (SII) N-terminal and central domain containing 2 (TCEANC2), mRNA.	NA	425.302	0.0692176	0.155065	0.446379	0.655323	0.993207	0.105604	0.154218	0.684771	0.493488	0.711499	-0.0509378	0.15484	-0.328969	0.742179	0.830864	408.776	-0.098611	0.147428	-0.668876	0.503574	0.667927	-0.155783	0.147025	-1.05957	0.289341	0.44877	-0.0467538	0.147593	-0.316776	0.751414	0.846278	443.635	405.69	440.281	451.106	478.079	440.048	429.17	402.207	409.219
chr1	54565641	54565897	-	ENSG00000237611	AL353898.3	pseudogene	n/a	NA	1.10663	-3.03675	2.83525	-1.07107	0.284138	NA	-0.112123	2.57723	-0.0435055	0.965299	NA	-0.181194	2.58019	-0.070225	0.944015	NA	2.1351	0.952994	1.78797	0.533002	0.594032	NA	-0.378681	1.89311	-0.200031	0.841456	NA	-0.793164	1.98576	-0.399425	0.68958	NA	2.12774	1.09056	0	0	2.07861	0.930333	1.87411	1.00052	3.08844
chr1	54569968	54571750	+	ENSG00000212670	AL161915.1	protein_coding	n/a	NA	26.9699	-0.262802	0.569898	-0.461139	0.644699	NA	-0.12243	0.563156	-0.217401	0.827896	NA	0.0422893	0.558725	0.075689	0.939667	0.962517	42.8048	-0.842502	0.477898	-1.76293	0.0779121	0.173302	-0.790195	0.474141	-1.66658	0.0955973	0.190251	-0.860364	0.480152	-1.79186	0.073156	0.148267	22.3413	35.9886	27.8911	20.5567	23.904	29.7707	31.8598	29.015	73.3505
chr1	54635333	54637997	-	ENSG00000248835	AL357673.1	protein_coding	n/a	1	166.232	0.213799	0.237532	0.900082	0.368076	0.963347	0.194246	0.23661	0.820955	0.411672	0.645223	0.202045	0.23623	0.85529	0.39239	0.539325	199.074	-0.693597	0.207712	-3.33922	0.000840149	0.00412503	-0.430373	0.203694	-2.11284	0.0346146	0.0821528	-0.460665	0.20595	-2.23678	0.0253008	0.0608234	147.878	157.041	173.323	180.442	159.013	190.718	167.733	188.097	267.922
chr1	54638009	54665709	-	ENSG00000215883	CYB5RL	nonsense_mediated_decay	Homo sapiens cytochrome b5 reductase-like (CYB5RL), mRNA.	1	310.089	0.0129021	0.184019	0.070113	0.944104	0.997644	-0.148824	0.184253	-0.807715	0.419255	0.652209	-0.301272	0.185001	-1.62849	0.103421	0.200075	396.464	-0.542645	0.147294	-3.68409	0.00022952	0.00135296	-0.571858	0.146657	-3.89928	9.64807e-05	0.000462638	-0.709601	0.14921	-4.75573	1.97731e-06	1.26404e-05	332.992	347.89	376.53	309.493	296.201	320.035	297.046	263.136	509.593
chr1	54649714	54691137	+	ENSG00000116221	MRPL37	processed_transcript	Homo sapiens mitochondrial ribosomal protein L37 (MRPL37), nuclear gene encoding mitochondrial protein, mRNA.,	NA	3472.36	-0.043534	0.0861912	-0.505086	0.613498	0.990634	-0.2211	0.0862568	-2.56328	0.010369	0.0607468	-0.182424	0.0861641	-2.11717	0.0342458	0.0838689	3516.26	-0.153549	0.0828424	-1.85351	0.0638096	0.148167	-0.193831	0.0827398	-2.34265	0.0191471	0.049796	-0.235073	0.0830688	-2.82986	0.00465684	0.0140522	3760.79	3885.68	3550.14	3872.66	3344.48	3243.14	3315.29	3518.81	3801.87
chr1	54691105	54879152	-	ENSG00000157216	SSBP3	processed_transcript	Homo sapiens single stranded DNA binding protein 3 (SSBP3)	NA	663.685	0.183041	0.150174	1.21886	0.222896	0.895841	-0.043989	0.150548	-0.292192	0.77014	0.888828	0.147066	0.149752	0.982062	0.326069	0.472084	675.992	-0.200064	0.13682	-1.46224	0.143676	0.275654	-0.158175	0.136132	-1.16192	0.245267	0.396965	-0.0808416	0.13663	-0.591681	0.554064	0.697697	583.002	704.504	779.954	680.656	580.97	671.701	755.265	690.356	709.57
chr1	55007930	55104865	+	ENSG00000162390	ACOT11	processed_transcript	Homo sapiens acyl-CoA thioesterase 11 (ACOT11)	NA	50.3818	-0.280867	0.451343	-0.622292	0.53375	NA	0.512034	0.434315	1.17895	0.238419	0.469053	0.719726	0.431247	1.66894	0.0951287	0.187748	35.0357	0.296491	0.479087	0.618867	0.536004	0.695089	0.530474	0.471176	1.12585	0.260228	0.415232	0.667941	0.472362	1.41404	0.157349	0.274784	37.2355	46.8942	33.8677	35.4033	43.6507	76.2873	67.4678	73.0377	23.9354
chr1	55181495	55208330	+	ENSG00000243725	TTC4	protein_coding	Homo sapiens tetratricopeptide repeat domain 4 (TTC4), mRNA.,	1	1018.49	-0.224092	0.114575	-1.95585	0.0504825	0.585877	-0.379512	0.114675	-3.30946	0.00093476	0.0103695	-0.537488	0.115076	-4.67071	3.00155e-06	2.83539e-05	1161.71	-0.179743	0.102891	-1.74692	0.0806511	0.177759	-0.194817	0.10256	-1.89954	0.0574933	0.125668	-0.308179	0.103618	-2.97418	0.00293772	0.00941774	1293.67	1217.07	1100.7	1048.39	1024.75	914.518	863.026	891.46	1301.78
chr1	55222571	55230187	-	ENSG00000162396	PARS2	protein_coding	Homo sapiens prolyl-tRNA synthetase 2, mitochondrial (putative) (PARS2), nuclear gene encoding mitochondrial protein, mRNA.	NA	263.997	-0.120424	0.200451	-0.600768	0.547994	0.990468	0.0966776	0.198041	0.488169	0.62543	0.805511	0.119708	0.197668	0.605602	0.544779	0.676874	254.334	-0.0229739	0.189852	-0.121009	0.903684	0.950181	0.0941953	0.188022	0.50098	0.616386	0.754562	-6.10983e-05	0.190309	-0.000321048	0.999744	0.999801	251.074	278.094	228.109	259.243	254.629	312.592	282.99	300.155	244.759
chr1	55315306	55352891	-	ENSG00000116133	DHCR24	protein_coding	Homo sapiens 24-dehydrocholesterol reductase (DHCR24), mRNA.,	4	6651.98	0.112074	0.0774207	1.4476	0.14773	0.809881	-0.597832	0.0778276	-7.68149	1.57253e-14	7.07591e-12	-0.762298	0.0779394	-9.78065	1.36338e-22	2.41022e-20	6649.21	0.378942	0.0725386	5.22401	1.75093e-07	2.46684e-06	0.445292	0.0724027	6.1502	7.7383e-10	9.63459e-09	0.446576	0.0725457	6.15579	7.4706e-10	8.41484e-09	7915.21	8397.34	8613.36	9022.12	5412.69	5409.89	4756.48	4997.58	5136.85
chr1	55352548	55353674	+	ENSG00000242396	RP11-67L3.5	antisense	Homo sapiens HP08874 mRNA, partial sequence, clone: HP08874-RBdS014G15.	NA	11.6846	0.54883	0.836054	0.656452	0.511533	NA	-0.434733	0.865443	-0.502324	0.615439	NA	-0.601917	0.871496	-0.690671	0.489772	0.629921	7.3528	-0.0349717	1.02819	-0.034013	0.972867	NA	-0.365719	1.03878	-0.352066	0.724789	0.833822	-0.383537	1.05109	-0.364896	0.715189	0.8207	13.8303	10.9056	17.93	18.2727	5.19651	13.0247	6.55937	10.0052	9.26533
chr1	55353236	55354523	+	ENSG00000233203	RP11-67L3.4	antisense	n/a	NA	4.08047	-1.1857	1.44395	-0.821147	0.411563	NA	-0.132319	1.33977	-0.0987624	0.921327	NA	0.110726	1.32451	0.0835976	0.933376	NA	3.90526	-2.45476	1.63168	-1.50444	0.132467	NA	-0.0871724	1.34442	-0.0648403	0.948301	NA	-1.0381	1.42578	-0.728093	0.466556	NA	4.25549	5.45282	1.99222	2.28408	5.19651	3.72133	5.62232	5.00258	7.72111
chr1	55505221	55530525	+	ENSG00000169174	PCSK9	protein_coding	Homo sapiens proprotein convertase subtilisin/kexin type 9 (PCSK9), mRNA.,	NA	1.98518	-1.03279	2.62858	-0.392907	0.694388	NA	1.96859	2.2637	0.869633	0.384501	NA	1.1241	2.30342	0.488014	0.62554	NA	2.37284	0.768277	1.81979	0.422179	0.672894	NA	1.33421	1.77586	0.751306	0.452468	NA	-0.446108	1.979	-0.225421	0.821652	NA	1.06387	1.09056	0.99611	0	0	8.373	3.74821	1.00052	0.772111
chr1	55532032	55680786	-	ENSG00000162402	USP24	protein_coding	Homo sapiens ubiquitin specific peptidase 24 (USP24), mRNA.,	NA	5872.77	0.0433578	0.080961	0.535539	0.592277	0.990468	-0.161837	0.0810202	-1.99748	0.0457726	0.167364	-0.394403	0.0811767	-4.85858	1.1823e-06	1.24782e-05	7164.99	0.0523385	0.0727566	0.719364	0.471917	0.641183	0.0915449	0.0726441	1.26018	0.207603	0.350123	0.0931468	0.072784	1.27977	0.200626	0.333174	6568.35	6449.59	6447.82	6972.16	6096.55	5591.3	4943.89	5100.63	6685.71
chr1	56960419	57110974	-	ENSG00000162407	PPAP2B	protein_coding	Homo sapiens phosphatidic acid phosphatase type 2B (PPAP2B), mRNA.	NA	619.042	-0.0571473	0.137967	-0.41421	0.67872	0.993284	-0.261108	0.138314	-1.88779	0.0590537	0.197656	-0.194804	0.137869	-1.41297	0.157665	0.276532	547.655	0.444774	0.140001	3.17693	0.00148842	0.00672732	0.495668	0.139227	3.56016	0.000370633	0.00156343	0.451434	0.140347	3.21656	0.00129735	0.00456148	717.05	660.882	654.444	670.378	624.621	531.22	598.777	622.321	428.521
chr1	57110995	57181008	+	ENSG00000162409	PRKAA2	protein_coding	Homo sapiens protein kinase, AMP-activated, alpha 2 catalytic subunit (PRKAA2), mRNA.,	NA	3104.07	0.0535445	0.095465	0.56088	0.574879	0.990468	0.170404	0.0951804	1.79032	0.0734022	0.226466	0.0180708	0.0953103	0.189599	0.849623	0.906595	4044.61	-0.235083	0.0800583	-2.9364	0.00332042	0.0132576	-0.268455	0.0799557	-3.35754	0.000786381	0.00305897	-0.276316	0.0802116	-3.44483	0.000571409	0.00218971	3136.29	2935.8	2943.51	3362.17	3602.22	3261.75	3141	3094.6	4543.1
chr1	57460451	59012406	-	ENSG00000173406	DAB1	processed_transcript	Homo sapiens Dab, reelin signal transducer, homolog 1 (Drosophila) (DAB1), mRNA.	NA	12.7358	-1.13897	0.942602	-1.20832	0.226923	NA	0.518294	0.853128	0.607522	0.543505	NA	0.952979	0.842262	1.13145	0.257865	0.39832	20.4222	0.618632	0.62128	0.995737	0.319378	0.490908	0.107068	0.63254	0.169267	0.865587	0.923799	0.484956	0.626966	0.773495	0.439229	0.594115	9.57485	11.9962	1.99222	7.99429	10.393	20.4673	25.3004	17.0088	19.3028
chr1	58881056	59012474	-	ENSG00000162600	OMA1	processed_transcript	Homo sapiens OMA1 zinc metallopeptidase (OMA1), mRNA.,	NA	893.413	0.0317542	0.133983	0.237001	0.812656	0.997644	0.0232675	0.133659	0.174081	0.861802	0.937525	-0.420572	0.134921	-3.11718	0.00182588	0.00744176	823.567	0.193542	0.123567	1.56629	0.11728	0.237008	0.293197	0.122803	2.38755	0.0169612	0.0449479	0.138091	0.124087	1.11286	0.265769	0.41471	1020.25	907.349	911.441	1060.96	1054.89	913.587	775.88	684.353	710.342
chr1	59096513	59097202	-	ENSG00000185839	RP4-592A1.2	processed_pseudogene	n/a	NA	51.7275	-0.527524	0.426853	-1.23585	0.216516	NA	0.076299	0.413606	0.184473	0.853643	0.933941	-0.0529005	0.414956	-0.127485	0.898557	0.936263	53.3299	-0.227759	0.37735	-0.603575	0.546126	0.703089	-0.194814	0.374301	-0.520473	0.602734	0.743548	-0.0763571	0.375817	-0.203176	0.838997	0.905352	71.2794	42.532	36.8561	42.2555	57.1616	63.2627	55.2861	56.0289	56.3641
chr1	59120411	59165764	-	ENSG00000162601	MYSM1	protein_coding	Homo sapiens Myb-like, SWIRM and MPN domains 1 (MYSM1), mRNA.,	2	1840.2	0.0717328	0.104506	0.686402	0.49246	0.987833	-0.00542809	0.10442	-0.0519832	0.958542	0.982912	-0.120767	0.104564	-1.15497	0.248105	0.386925	2752.5	-0.690459	0.101355	-6.8123	9.60484e-12	3.30099e-10	-0.898026	0.101495	-8.84798	8.91198e-19	2.97771e-17	-0.951371	0.10193	-9.33357	1.02362e-20	3.62103e-19	1928.8	1861.59	2089.84	1892.36	1792.8	1996.5	1827.25	1707.88	4049.72
chr1	59246465	59249785	-	ENSG00000177606	JUN	protein_coding	Homo sapiens jun proto-oncogene (JUN), mRNA.	2	5590.87	-0.112877	0.104401	-1.08118	0.279617	0.92989	0.363802	0.104041	3.49672	0.000471021	0.00620144	-0.0348786	0.10424	-0.3346	0.737927	0.827471	7333.24	-1.01965	0.0759585	-13.4237	4.3897e-41	5.80831e-38	-1.27464	0.0760753	-16.7549	5.2106e-63	1.71197e-60	-1.45562	0.0764561	-19.0387	8.15838e-81	7.08515e-78	5261.91	5644.76	5380.99	4702.92	6604.77	7481.74	5009.49	5787.99	12717.4
chr1	59762310	60233347	+	ENSG00000172456	FGGY	protein_coding	Homo sapiens FGGY carbohydrate kinase domain containing (FGGY)	NA	69.9649	0.0363952	0.357206	0.101888	0.918845	NA	0.188272	0.353396	0.53275	0.594207	0.786613	-0.0798273	0.356542	-0.223893	0.822841	0.888664	41.8977	-0.540814	0.426259	-1.26874	0.204532	0.357898	-0.521739	0.422994	-1.23344	0.217411	0.362393	-0.526382	0.427818	-1.23039	0.218552	0.356066	62.7684	76.3395	70.7238	71.9486	67.5547	91.1727	68.4049	65.0335	47.8709
chr1	60280458	60342050	+	ENSG00000134709	HOOK1	protein_coding	Homo sapiens hook homolog 1 (Drosophila) (HOOK1), mRNA.,	NA	1784.41	-0.175556	0.121901	-1.44015	0.149824	0.812242	0.21373	0.12099	1.76651	0.0773103	0.234307	0.314602	0.120794	2.60444	0.00920243	0.0288323	2282	-0.123128	0.103206	-1.19303	0.232857	0.392662	-0.258538	0.103235	-2.50436	0.0122673	0.034007	-0.159796	0.103401	-1.5454	0.122249	0.22493	1814.97	1583.5	1387.58	1623.98	2185.65	1775.08	2140.23	2146.11	2510.13
chr1	60358980	60392462	-	ENSG00000134716	CYP2J2	protein_coding	Homo sapiens cytochrome P450, family 2, subfamily J, polypeptide 2 (CYP2J2), mRNA.	NA	153.364	0.220367	0.250618	0.879297	0.37924	0.968138	0.413352	0.247697	1.66878	0.0951608	0.267778	0.439221	0.247184	1.7769	0.075585	0.157001	108.641	0.214104	0.278909	0.767647	0.442697	0.614597	0.387809	0.275307	1.40864	0.158942	0.286057	0.451818	0.276843	1.63204	0.102672	0.195345	145.75	112.328	143.44	157.602	179.799	165.599	180.851	174.09	94.1975
chr1	61330931	61928465	+	ENSG00000162599	NFIA	protein_coding	Homo sapiens nuclear factor I/A (NFIA)	1	2326.01	0.369242	0.0875181	4.21904	2.45349e-05	0.00366096	0.0280171	0.0878846	0.318794	0.749882	0.877353	0.0793807	0.0877283	0.904847	0.365546	0.511859	2524.29	0.613186	0.0843634	7.26839	3.63788e-13	1.57888e-11	0.79762	0.0838766	9.50945	1.91675e-21	7.98286e-20	0.714547	0.0843197	8.47426	2.36575e-17	6.40042e-16	2168.17	2182.22	2806.04	2813.99	2273.99	2180.7	2379.18	2282.18	1677.02
chr1	61590405	61590874	+	ENSG00000270742	RP4-802A10.1	sense_intronic	n/a	NA	12.1924	-0.389944	0.870499	-0.447955	0.654186	NA	-0.765555	0.879187	-0.870752	0.383889	NA	-1.4264	0.907908	-1.57108	0.116164	0.219074	14.2349	-0.0313404	0.75656	-0.0414249	0.966957	NA	0.51143	0.733374	0.697366	0.485574	0.646	0.275464	0.747352	0.368587	0.712436	0.818785	22.3413	14.1773	11.9533	15.9886	10.393	11.164	1.87411	12.0062	11.5817
chr1	62146718	62191095	-	ENSG00000162604	TM2D1	protein_coding	Homo sapiens TM2 domain containing 1 (TM2D1), mRNA.	NA	560.708	0.00250379	0.141741	0.0176646	0.985906	0.999175	0.0956737	0.140731	0.679832	0.496611	0.714071	0.198823	0.140151	1.41863	0.156006	0.274389	622.018	-0.181355	0.126144	-1.43769	0.150523	0.285886	-0.188103	0.125575	-1.49794	0.13415	0.249956	-0.0797356	0.126013	-0.632756	0.526893	0.674674	578.746	507.112	539.892	548.18	602.796	562.852	645.63	618.319	649.345
chr1	62207670	62208096	-	ENSG00000271200	RP11-430G17.3	lincRNA	n/a	NA	3.35989	-0.809904	1.63986	-0.493886	0.621387	NA	0.532304	1.53535	0.346699	0.728818	NA	-0.627872	1.60601	-0.390952	0.695833	NA	1.87945	0.0483382	2.18399	0.022133	0.982342	NA	0.953544	2.10234	0.453562	0.650144	NA	-0.441263	2.25849	-0.19538	0.845095	NA	6.38323	1.09056	1.99222	2.28408	6.23582	4.65167	0.937053	4.00206	0
chr1	62208149	62629592	+	ENSG00000132849	INADL	protein_coding	Homo sapiens InaD-like (Drosophila) (INADL), mRNA.,	3	1934.97	-0.15611	0.0952862	-1.63833	0.101354	0.745363	0.383155	0.0938373	4.08319	4.44217e-05	0.00101367	0.627487	0.0933922	6.71883	1.83186e-11	5.92315e-10	1738.31	0.288333	0.0920692	3.1317	0.00173796	0.00767389	0.330134	0.0917039	3.60001	0.00031821	0.00136172	0.396164	0.0919948	4.30638	1.65951e-05	8.88259e-05	1628.79	1701.28	1448.34	1541.76	2184.61	2176.05	2557.22	2660.37	1419.91
chr1	62901968	62917475	+	ENSG00000162607	USP1	protein_coding	Homo sapiens ubiquitin specific peptidase 1 (USP1)	2	6041.05	-0.108847	0.104314	-1.04345	0.29674	0.938212	-0.103148	0.10424	-0.989522	0.322408	0.559918	-0.21114	0.104279	-2.02476	0.0428925	0.100519	6900.31	-0.391617	0.0834977	-4.69015	2.73e-06	2.81304e-05	-0.595829	0.0835601	-7.13054	9.99775e-13	1.82678e-11	-0.503233	0.0836381	-6.0168	1.77903e-09	1.91094e-08	7047.09	6211.85	5885.02	6413.7	6892.66	5510.36	5788.18	5827.01	8712.5
chr1	62920399	63153969	-	ENSG00000116641	DOCK7	protein_coding	Homo sapiens dedicator of cytokinesis 7 (DOCK7)	NA	2697.84	0.0157218	0.089289	0.176077	0.860233	0.997644	0.0887592	0.0889968	0.99733	0.318604	0.555801	0.0238105	0.0890353	0.267428	0.78914	0.865855	2635.75	0.231765	0.0877475	2.64127	0.00825969	0.0284053	0.164217	0.0876678	1.87317	0.061045	0.131936	0.214929	0.0879028	2.44508	0.0144822	0.0376333	2722.45	2664.25	2639.69	2808.28	2977.6	2776.11	2697.78	2856.47	2304.75
chr1	63063158	63071830	+	ENSG00000132855	ANGPTL3	protein_coding	Homo sapiens angiopoietin-like 3 (ANGPTL3), mRNA.	NA	18.8637	-0.667828	0.665166	-1.004	0.315378	NA	-0.662903	0.660952	-1.00295	0.315884	NA	-0.721836	0.661644	-1.09097	0.275284	0.418276	21.5495	-0.0913479	0.622896	-0.14665	0.883408	0.937554	0.0662642	0.614497	0.107835	0.914127	0.951768	0.338542	0.612434	0.552781	0.580413	0.720188	29.7884	23.9924	18.9261	14.8465	13.5109	20.4673	13.1187	20.0103	16.2143
chr1	63106793	63107338	-	ENSG00000213703	RP5-849H19.2	processed_pseudogene	n/a	NA	2.32509	-0.406672	1.89802	-0.214261	0.830344	NA	-0.150564	1.86449	-0.0807534	0.935638	NA	-0.184219	1.86421	-0.0988184	0.921282	NA	3.78806	-0.994133	1.49234	-0.666159	0.505309	NA	0.508973	1.37075	0.371309	0.710408	NA	-0.930497	1.49389	-0.622869	0.533371	NA	2.12774	3.27169	3.98444	0	2.07861	2.791	2.81116	2.00103	5.40477
chr1	63249806	63331184	+	ENSG00000125703	ATG4C	protein_coding	Homo sapiens autophagy related 4C, cysteine peptidase (ATG4C)	NA	775.073	-0.142043	0.142853	-0.994334	0.32006	0.949724	0.23989	0.141202	1.69892	0.089335	0.2566	0.00854427	0.14177	0.0602686	0.951942	0.969802	712.718	-0.00679857	0.123423	-0.0550835	0.956072	0.976818	-0.0260729	0.122994	-0.211985	0.832119	0.901352	-0.00430909	0.123761	-0.0348178	0.972225	0.984531	819.181	727.406	669.386	733.19	1026.83	809.39	814.299	763.394	691.811
chr1	63786555	63790112	-	ENSG00000230798	RP4-792G4.2	antisense	n/a	3	53.4218	-0.0473169	0.421059	-0.112376	0.910525	NA	0.591074	0.406579	1.45377	0.146009	0.349234	1.05644	0.400295	2.63914	0.00831155	0.0264953	60.1261	-0.443147	0.358133	-1.23738	0.215945	0.371844	-0.409719	0.355163	-1.15361	0.248661	0.400958	-0.320045	0.357199	-0.895986	0.37026	0.526096	43.6188	34.898	32.8716	43.3976	59.2403	59.5413	79.6495	86.0444	74.1226
chr1	63788730	63790797	+	ENSG00000187140	FOXD3	protein_coding	Homo sapiens forkhead box D3 (FOXD3), mRNA.	1	111.974	-0.119462	0.305372	-0.391202	0.695648	0.993284	0.280935	0.299103	0.939256	0.347599	0.584794	0.664088	0.295423	2.24792	0.024581	0.064202	117.318	-0.769976	0.257903	-2.98553	0.00283086	0.0115966	-1.20113	0.262562	-4.57464	4.77033e-06	3.01837e-05	-1.22416	0.266446	-4.59438	4.34034e-06	2.61399e-05	94.6846	99.2413	102.599	75.3747	104.97	131.177	138.684	173.089	197.66
chr1	63833261	63904233	+	ENSG00000088035	ALG6	protein_coding	Homo sapiens ALG6, alpha-1,3-glucosyltransferase (ALG6), mRNA.,	1	1077.51	-0.0422498	0.117259	-0.360312	0.718614	0.993667	-0.0642571	0.116983	-0.549284	0.582811	0.778036	-0.491815	0.118148	-4.16269	3.14517e-05	0.000225742	909.476	0.640036	0.121047	5.2875	1.24003e-07	1.82815e-06	0.573851	0.12089	4.74687	2.06591e-06	1.40397e-05	0.372135	0.122229	3.04457	0.00233017	0.00767109	1229.84	1188.71	1113.65	1236.83	1248.2	1076.4	864.9	879.454	664.015
chr1	63906441	64059392	-	ENSG00000142856	ITGB3BP	nonsense_mediated_decay	Homo sapiens integrin beta 3 binding protein (beta3-endonexin) (ITGB3BP)	2	1071.88	-0.0226403	0.132129	-0.171349	0.863949	0.997644	0.117996	0.131469	0.897519	0.369442	0.604087	-0.0593827	0.131804	-0.450539	0.652322	0.763978	1269.61	-0.253257	0.110352	-2.295	0.0217333	0.0628678	-0.499672	0.110714	-4.51317	6.38657e-06	3.95361e-05	-0.507717	0.111356	-4.5594	5.13011e-06	3.05154e-05	1117.07	1055.67	1012.05	1128.34	1331.35	1039.18	1102.91	1011.52	1570.47
chr1	63989043	64038364	+	ENSG00000203965	EFCAB7	processed_transcript	Homo sapiens EF-hand calcium binding domain 7 (EFCAB7), mRNA.	2	395.186	-0.13577	0.162823	-0.833849	0.404366	0.975568	0.152425	0.160482	0.949796	0.342216	0.579559	0.0123485	0.161008	0.0766947	0.938866	0.962116	491.159	-0.510585	0.141069	-3.61941	0.000295275	0.00168526	-0.75514	0.141824	-5.32448	1.0124e-07	8.88326e-07	-0.798743	0.143449	-5.56812	2.57503e-08	2.31859e-07	420.229	380.607	342.662	387.152	462.49	431.675	417.926	401.207	699.532
chr1	64014588	64015405	+	ENSG00000116652	DLEU2L	protein_coding	n/a	NA	6.77744	-0.103045	1.0978	-0.0938651	0.925216	NA	-0.668455	1.11881	-0.597472	0.550192	NA	-1.11258	1.14424	-0.972326	0.330888	NA	10.734	0.260495	0.861134	0.302502	0.762269	NA	0.223401	0.857797	0.260435	0.794528	0.877418	0.399658	0.858582	0.465485	0.641584	0.767869	7.4471	10.9056	7.96888	9.13633	3.11791	8.373	6.55937	2.00103	7.72111
chr1	64058947	64125916	+	ENSG00000079739	PGM1	protein_coding	Homo sapiens phosphoglucomutase 1 (PGM1)	3	1749.53	0.0235819	0.0959183	0.245854	0.805795	0.997644	0.240294	0.0951395	2.5257	0.0115468	0.0654578	0.513522	0.0945689	5.43014	5.63105e-08	8.28809e-07	1311.78	0.348561	0.105221	3.31266	0.000924116	0.00448034	0.352305	0.104897	3.35859	0.000783404	0.00304873	0.488397	0.10505	4.64921	3.33206e-06	2.04793e-05	1552.19	1537.69	1514.09	1628.55	1827.09	1837.41	2228.31	2245.16	1023.82
chr1	64239693	64647181	+	ENSG00000185483	ROR1	protein_coding	Homo sapiens receptor tyrosine kinase-like orphan receptor 1 (ROR1)	1	620.205	-0.154146	0.136203	-1.13174	0.257745	0.920191	-0.0291368	0.135071	-0.215714	0.829211	0.919749	0.130887	0.134297	0.974614	0.329752	0.475915	493.364	0.535981	0.140409	3.81727	0.000134937	0.000863922	0.57987	0.139569	4.15472	3.2569e-05	0.000172027	0.703933	0.139927	5.03072	4.88641e-07	3.49844e-06	651.09	623.802	574.755	571.02	672.429	583.319	708.412	707.365	343.589
chr1	64254392	64254975	-	ENSG00000177452	RP4-597J3.1	processed_pseudogene	n/a	NA	5.0365	-0.261593	1.20117	-0.217783	0.827599	NA	-0.526801	1.2093	-0.435626	0.663108	NA	-1.2906	1.26477	-1.02043	0.307527	NA	7.38841	1.68877	1.14567	1.47404	0.140472	NA	1.9399	1.13104	1.71515	0.0863173	0.175122	2.10624	1.13207	1.86053	0.0628113	0.130733	6.38323	7.63395	5.97666	5.7102	4.15721	5.582	2.81116	3.00155	1.54422
chr1	64936428	65158741	+	ENSG00000158966	CACHD1	protein_coding	Homo sapiens cache domain containing 1 (CACHD1), mRNA.	NA	1447.82	0.0217868	0.101125	0.215443	0.829422	0.997644	-0.0850526	0.101084	-0.841409	0.400119	0.634044	-0.103194	0.101037	-1.02134	0.307091	0.452608	1663.66	-0.0859576	0.0894179	-0.961302	0.3364	0.50972	-0.028828	0.0889716	-0.324013	0.745928	0.84835	-0.111701	0.089703	-1.24523	0.213049	0.348573	1516.02	1525.7	1559.91	1528.05	1387.47	1490.39	1458.99	1412.73	1645.37
chr1	65210778	65298915	+	ENSG00000162437	RAVER2	protein_coding	Homo sapiens ribonucleoprotein, PTB-binding 2 (RAVER2), mRNA.	NA	1492.63	-0.0364567	0.104722	-0.348129	0.727743	0.993667	-0.024622	0.104382	-0.235883	0.813524	0.911448	0.346017	0.10353	3.34221	0.00083115	0.0038305	1494.62	0.242946	0.092663	2.62182	0.00874614	0.0297943	0.257186	0.0923115	2.78606	0.00533522	0.0166037	0.315687	0.0926737	3.40644	0.000658171	0.00247816	1459.63	1423.19	1378.62	1433.26	1517.38	1330.38	1826.32	1889.97	1280.16
chr1	65298912	65432187	-	ENSG00000162434	JAK1	protein_coding	Homo sapiens Janus kinase 1 (JAK1), mRNA.,	1	2932.44	0.0669462	0.087791	0.762563	0.445724	0.981844	0.0280716	0.0876717	0.32019	0.748824	0.87711	0.0773552	0.0875571	0.883484	0.376975	0.523804	3109.08	0.476168	0.0847532	5.61829	1.92851e-08	3.43074e-07	0.562925	0.0844782	6.66355	2.67285e-11	4.08808e-10	0.593792	0.084695	7.01094	2.36718e-12	3.78945e-11	3017.14	2794.02	2962.43	3126.91	3068.02	2883.1	3119.45	3098.6	2314.02
chr1	65407662	65408048	+	ENSG00000233877	RP11-182I10.2	processed_pseudogene	n/a	NA	2.32489	0.529896	1.79488	0.295226	0.767821	NA	-0.88631	1.90695	-0.46478	0.642089	NA	-0.89724	1.90366	-0.471323	0.63741	NA	3.11815	1.46682	1.53881	0.953214	0.340482	NA	0.0485933	1.63355	0.029747	0.976269	NA	0.535507	1.60508	0.333633	0.738656	NA	3.19162	2.18113	0.99611	6.85224	1.0393	1.86067	0.937053	2.00103	1.54422
chr1	65437908	65468159	-	ENSG00000226891	RP11-182I10.3	lincRNA	Homo sapiens cDNA FLJ44251 fis, clone TKIDN2004458.	NA	17.4466	0.762835	0.709918	1.07454	0.28258	NA	0.650452	0.709639	0.916596	0.359355	NA	0.327827	0.717349	0.456998	0.647672	0.76012	21.3075	0.790246	0.632982	1.24845	0.211866	0.36701	0.859638	0.628414	1.36795	0.171328	0.303018	0.651382	0.638939	1.01947	0.307978	0.46234	13.8303	11.9962	19.9222	23.9829	13.5109	26.9797	16.867	16.0083	16.2143
chr1	65613232	65697828	+	ENSG00000162433	AK4	protein_coding	Homo sapiens adenylate kinase 4 (AK4), nuclear gene encoding mitochondrial protein	NA	3033.15	0.0668914	0.100975	0.662455	0.50768	0.988414	0.250093	0.100608	2.48582	0.0129254	0.0707652	0.340948	0.100476	3.39333	0.000690493	0.00327888	2577.01	0.436456	0.0913954	4.77546	1.79294e-06	1.96062e-05	0.375273	0.0913097	4.10989	3.95845e-05	0.000205114	0.438291	0.0915136	4.78935	1.67318e-06	1.08763e-05	2667.13	2834.37	2792.1	2972.73	3584.55	2990.09	3434.3	3632.87	2015.21
chr1	65713902	65881552	+	ENSG00000116675	DNAJC6	processed_transcript	Homo sapiens DnaJ (Hsp40) homolog, subfamily C, member 6 (DNAJC6)	NA	1447.53	-0.0179532	0.103408	-0.173615	0.862168	0.997644	0.13114	0.102725	1.27661	0.201739	0.423492	0.276302	0.102333	2.70003	0.00693334	0.0227301	1433.02	0.025912	0.0933002	0.277727	0.781222	0.875264	-0.00664008	0.0930585	-0.0713539	0.943116	0.968107	-0.000462824	0.0936083	-0.00494426	0.996055	0.997951	1426.65	1327.22	1366.66	1353.32	1585.98	1443.88	1703.56	1678.87	1406.01
chr1	65745139	65772204	-	ENSG00000229294	RP5-1044H5.1	antisense	n/a	NA	1.377	-4.04213	2.70009	-1.49704	0.134383	NA	-2.69579	2.68713	-1.00322	0.315755	NA	-0.778798	2.39517	-0.325153	0.745065	NA	3.36044	3.05641	1.79069	1.70683	0.0878532	NA	2.2079	1.82187	1.21188	0.225557	NA	1.5293	1.88565	0.811022	0.417353	NA	3.19162	3.27169	0	0	1.0393	0	2.81116	1.00052	0
chr1	65886248	66107242	+	ENSG00000116678	LEPR	protein_coding	Homo sapiens leptin receptor (LEPR)	3	2132.94	0.0601074	0.11877	0.506083	0.612799	0.990634	0.634129	0.117708	5.38732	7.15163e-08	5.07272e-06	0.81143	0.11747	6.90753	4.93147e-12	1.78631e-10	1499.29	0.349978	0.112056	3.12325	0.00178863	0.00786481	0.376265	0.111751	3.36698	0.000759949	0.00297507	0.331709	0.112272	2.9545	0.00313173	0.00993878	1642.62	1614.03	1554.93	1843.25	2832.1	2247.69	2921.73	2874.48	1240.01
chr1	65886270	65901690	+	ENSG00000213625	LEPROT	protein_coding	Homo sapiens leptin receptor overlapping transcript (LEPROT)	1	1140.78	0.0795368	0.127215	0.625218	0.531828	0.990468	-0.0287061	0.127177	-0.225717	0.821421	0.9165	-0.203231	0.127518	-1.59374	0.110995	0.211557	1026.23	0.483037	0.110221	4.38245	1.17353e-05	0.000102719	0.531744	0.109692	4.84762	1.2495e-06	8.91739e-06	0.628091	0.109997	5.71007	1.12931e-08	1.07366e-07	1234.09	1151.64	1239.16	1282.51	1327.19	1024.3	1040.13	1061.55	741.226
chr1	66258197	66840259	+	ENSG00000184588	PDE4B	protein_coding	Homo sapiens phosphodiesterase 4B, cAMP-specific (PDE4B)	NA	66.2542	-0.0363212	0.371314	-0.0978181	0.922077	NA	0.17255	0.366321	0.471035	0.637616	0.812668	0.199837	0.365472	0.546791	0.584522	0.710092	40.5831	0.334685	0.428421	0.781205	0.434682	0.607185	0.247524	0.427772	0.578635	0.562836	0.710078	0.122884	0.434852	0.282589	0.777492	0.864605	54.2575	73.0678	65.7433	58.2441	81.0656	63.2627	70.279	78.0402	34.745
chr1	66999066	67213982	+	ENSG00000118473	SGIP1	protein_coding	Homo sapiens SH3-domain GRB2-like (endophilin) interacting protein 1 (SGIP1), mRNA.	1	40.2612	-0.481195	0.500652	-0.961137	0.336483	NA	0.88905	0.467592	1.90134	0.0572578	0.194035	0.768927	0.468705	1.64053	0.100894	0.19652	42.0741	-1.02354	0.423977	-2.41414	0.0157725	0.0486095	-1.98386	0.448129	-4.42698	9.55625e-06	5.69332e-05	-2.2746	0.469076	-4.84911	1.24018e-06	8.27533e-06	32.98	29.4452	21.9144	22.8408	48.8472	66.984	62.7826	45.0232	91.8812
chr1	67278568	67390570	-	ENSG00000152763	WDR78	protein_coding	Homo sapiens WD repeat domain 78 (WDR78)	2	81.1887	-0.342495	0.33266	-1.02957	0.303214	0.939442	0.438876	0.319603	1.37319	0.169693	0.382082	0.217538	0.321676	0.676263	0.498874	0.638041	249.553	-1.22198	0.185563	-6.58524	4.54148e-11	1.40291e-09	-2.79195	0.205572	-13.5814	5.1658e-42	7.23515e-40	-2.86018	0.211568	-13.519	1.20834e-41	1.42773e-39	76.5988	77.43	58.7705	62.8122	98.7338	110.71	96.5165	85.0439	554.375
chr1	67390578	67454302	+	ENSG00000198160	MIER1	protein_coding	Homo sapiens mesoderm induction early response 1 homolog (Xenopus laevis) (MIER1)	NA	1963.97	0.11597	0.105699	1.09717	0.272565	0.927347	0.132849	0.105464	1.25966	0.207792	0.430627	-0.0209262	0.105657	-0.198059	0.842999	0.902017	2592.05	-0.181731	0.0871849	-2.08443	0.0371212	0.0966721	-0.311003	0.0872043	-3.56637	0.000361957	0.00153229	-0.302227	0.087548	-3.45213	0.000556186	0.00213584	1953.27	1897.58	2004.17	2171.02	2315.57	1927.65	1917.21	1932	2940.2
chr1	67465015	67519782	-	ENSG00000116704	SLC35D1	protein_coding	Homo sapiens solute carrier family 35 (UDP-glucuronic acid/UDP-N-acetylgalactosamine dual transporter), member D1 (SLC35D1), mRNA.	4	811.055	-0.223051	0.120474	-1.85144	0.0641056	0.639729	-0.490392	0.121006	-4.05262	5.06477e-05	0.00112196	-0.812739	0.122225	-6.64953	2.94033e-11	9.10888e-10	1087.29	0.247905	0.108018	2.29503	0.0217317	0.0628678	0.22707	0.107719	2.10798	0.0350328	0.0829731	0.188485	0.108469	1.73769	0.082265	0.163392	1091.53	1019.68	865.62	944.468	764.927	744.267	598.777	620.32	999.883
chr1	67773047	67862583	+	ENSG00000081985	IL12RB2	protein_coding	Homo sapiens interleukin 12 receptor, beta 2 (IL12RB2)	1	215.274	0.111161	0.213961	0.519538	0.603385	0.990468	0.462113	0.21017	2.19876	0.0278948	0.119683	0.535184	0.209445	2.55525	0.0106113	0.0323186	266.709	-0.0971936	0.179449	-0.541623	0.588078	0.737269	-0.0444165	0.17805	-0.24946	0.803005	0.882982	0.0201855	0.179103	0.112703	0.910266	0.950373	189.369	169.037	184.28	203.283	234.882	260.493	274.557	252.13	247.075
chr1	67873493	67896098	-	ENSG00000142864	SERBP1	protein_coding	Homo sapiens SERPINE1 mRNA binding protein 1 (SERBP1)	NA	25935.6	-0.16923	0.0809737	-2.08994	0.0366235	0.510044	-0.156357	0.080949	-1.93156	0.0534144	0.185552	-0.056885	0.0809265	-0.702922	0.482104	0.623089	28715.7	-0.171537	0.0729584	-2.35115	0.0187152	0.0557944	-0.215762	0.0729447	-2.95788	0.00309763	0.0102841	-0.154082	0.07297	-2.11158	0.0347223	0.0794693	28213.9	28316.5	24943.6	25338.5	27470.8	23484.4	28061	27055	30970.9
chr1	68150744	68154021	+	ENSG00000116717	GADD45A	protein_coding	Homo sapiens growth arrest and DNA-damage-inducible, alpha (GADD45A)	2	557.929	-0.178531	0.14636	-1.21981	0.222539	0.895841	0.595115	0.141862	4.19502	2.72848e-05	0.000684449	0.748463	0.141205	5.30055	1.15454e-07	1.57661e-06	1157.85	-1.30582	0.105301	-12.4009	2.58493e-35	1.7845e-32	-2.37572	0.1099	-21.6172	1.23651e-103	2.43757e-100	-2.6407	0.113361	-23.2945	5.04009e-120	1.45902e-116	458.529	439.497	377.526	416.845	720.237	642.86	779.628	750.387	2582.71
chr1	68167149	68299150	-	ENSG00000172380	GNG12	protein_coding	Homo sapiens guanine nucleotide binding protein (G protein), gamma 12 (GNG12), mRNA.	NA	4253.12	-0.272822	0.112578	-2.4234	0.0153761	0.346625	-0.23873	0.112454	-2.1229	0.0337621	0.136288	-0.346725	0.112508	-3.08179	0.00205761	0.00823855	4966.81	-0.132493	0.0997723	-1.32795	0.184195	0.332384	-0.132908	0.0996803	-1.33334	0.18242	0.317646	-0.0821805	0.099794	-0.823501	0.410223	0.566253	5236.38	4800.66	3969.5	4340.9	4866.01	3683.19	3972.17	4032.08	5299.77
chr1	68297986	68668670	+	ENSG00000232284	GNG12-AS1	antisense	Homo sapiens GNG12 antisense RNA 1 (GNG12-AS1), non-coding RNA.	NA	28.8734	-1.00177	0.545944	-1.83494	0.0665153	NA	-0.28954	0.52204	-0.554631	0.579147	0.775517	-0.391231	0.523465	-0.747387	0.45483	0.597625	29.3707	0.180855	0.508816	0.355443	0.722258	0.837326	0.221891	0.505037	0.439355	0.660404	0.788649	-0.0268387	0.516549	-0.0519577	0.958562	0.976898	34.0439	42.532	19.9222	18.2727	32.2184	30.701	26.2375	33.017	28.5681
chr1	68564142	68698803	-	ENSG00000116729	WLS	protein_coding	Homo sapiens wntless homolog (Drosophila) (WLS)	NA	3111.52	0.188776	0.0914816	2.06354	0.039061	0.524748	0.130364	0.0914	1.4263	0.153781	0.360692	0.185682	0.0912907	2.03396	0.0419552	0.0987781	2685.92	0.0561668	0.0909689	0.617429	0.536952	0.695977	0.0350309	0.0908171	0.38573	0.699697	0.816605	0.1774	0.0908977	1.95164	0.0509806	0.10978	2823.52	2990.33	3267.24	3361.03	3409.95	2983.58	3357.46	3348.73	2517.85
chr1	68627444	68628773	-	ENSG00000234383	CTBP2P8	processed_pseudogene	n/a	NA	17.5703	0.236843	0.682184	0.347184	0.728453	NA	-0.423119	0.696493	-0.607499	0.54352	NA	-1.25685	0.729342	-1.72327	0.0848399	0.171728	25.8185	-0.56013	0.57118	-0.980654	0.326763	0.498832	0.00113094	0.550784	0.00205333	0.998362	0.999056	0.117116	0.552742	0.211883	0.832199	0.901113	24.4691	18.5396	28.8872	21.6988	13.5109	18.6067	12.1817	6.0031	29.3402
chr1	68939835	68962904	-	ENSG00000024526	DEPDC1	protein_coding	Homo sapiens DEP domain containing 1 (DEPDC1)	NA	4778.47	-0.235777	0.112891	-2.08854	0.0367496	0.510665	-0.0201456	0.112657	-0.178822	0.858078	0.936587	-0.141845	0.11271	-1.25849	0.208214	0.340261	5327.95	-0.169459	0.0878278	-1.92944	0.0536759	0.129487	-0.287863	0.0878285	-3.27756	0.0010471	0.00394681	-0.259575	0.0879753	-2.95054	0.0031722	0.0100507	5657.67	4775.58	4179.68	4683.51	5767.09	4570.73	4869.87	4719.43	5994.67
chr1	68944812	68949222	+	ENSG00000233589	RP4-694A7.2	antisense	n/a	NA	45.9605	-0.122528	0.4209	-0.29111	0.770967	NA	-0.201948	0.42011	-0.480704	0.630727	0.808712	-0.656557	0.428557	-1.53202	0.125518	0.232536	49.6677	0.233501	0.433014	0.539246	0.589717	0.738736	0.406094	0.428064	0.948675	0.342786	0.507287	0.377344	0.431787	0.873914	0.382165	0.537737	58.513	51.2565	52.7938	47.9657	42.6114	53.029	35.608	35.0181	40.9219
chr1	70034081	70617628	+	ENSG00000033122	LRRC7	protein_coding	Homo sapiens leucine rich repeat containing 7 (LRRC7), mRNA.,	NA	32.2887	-0.0915368	0.550027	-0.166422	0.867825	NA	0.348512	0.538973	0.646623	0.517876	0.731493	-0.0876625	0.546365	-0.160447	0.872529	0.921123	52.9112	-0.223976	0.415837	-0.538615	0.590152	0.739044	0.139196	0.406862	0.342121	0.73226	0.839161	0.264953	0.407995	0.649402	0.516078	0.665957	29.7884	33.8075	28.8872	30.8351	25.9826	54.8897	35.608	25.0129	62.541
chr1	70610488	70671303	-	ENSG00000066557	LRRC40	protein_coding	Homo sapiens leucine rich repeat containing 40 (LRRC40), mRNA.	NA	2137.98	-0.126359	0.121314	-1.04159	0.297602	0.938212	0.108507	0.12083	0.898018	0.369176	0.60379	-0.258617	0.12127	-2.13258	0.0329595	0.0814161	2169.36	-0.252688	0.105165	-2.40276	0.0162717	0.0497913	-0.421314	0.105255	-4.0028	6.25963e-05	0.000312797	-0.328879	0.105444	-3.11899	0.00181475	0.00617078	2356.48	2202.94	1898.59	2281.8	2761.43	2178.84	1979.99	1884.97	2593.52
chr1	70645829	70646123	-	ENSG00000244389	RN7SL242P	misc_RNA	n/a	NA	2.10212	-1.0068	2.04947	-0.491248	0.623251	NA	0.455881	1.87258	0.243451	0.807656	NA	0.177828	1.88933	0.0941224	0.925012	NA	3.47391	-1.53969	1.58064	-0.974096	0.330009	NA	-0.431522	1.4502	-0.297559	0.766039	NA	-0.272828	1.45287	-0.187786	0.851045	NA	3.19162	1.09056	0.99611	1.14204	3.11791	2.791	0.937053	4.00206	3.86055
chr1	70671365	70718735	+	ENSG00000116754	SRSF11	protein_coding	Homo sapiens serine/arginine-rich splicing factor 11 (SRSF11)	NA	6710.77	0.013681	0.0789576	0.17327	0.86244	0.997644	-0.00899025	0.0788904	-0.113959	0.90927	0.962053	-0.172865	0.0789749	-2.18886	0.0286072	0.0726981	8086.33	-0.287217	0.0633776	-4.53184	5.84733e-06	5.56952e-05	-0.285277	0.0632845	-4.50785	6.5489e-06	4.04423e-05	-0.267932	0.063425	-4.22438	2.39596e-05	0.000124114	7329.01	6763.68	7222.79	7004.14	7083.89	6978.43	6525.64	6152.17	8897.03
chr1	70726271	70820417	-	ENSG00000118454	ANKRD13C	protein_coding	Homo sapiens ankyrin repeat domain 13C (ANKRD13C), mRNA.,	NA	1671.75	0.113808	0.105519	1.07856	0.280785	0.931252	0.123346	0.105257	1.17186	0.241253	0.47237	-0.0262538	0.105475	-0.24891	0.80343	0.875698	2267.27	-0.200435	0.0945715	-2.1194	0.0340565	0.0902451	-0.401978	0.0947262	-4.24358	2.19986e-05	0.000120612	-0.31882	0.094947	-3.35787	0.000785453	0.00290548	1709.64	1578.05	1691.39	1868.38	1900.88	1696.93	1600.49	1673.86	2605.87
chr1	70820488	70851022	+	ENSG00000197568	HHLA3	protein_coding	Homo sapiens HERV-H LTR-associating 3 (HHLA3)	1	78.1432	-0.00802868	0.342698	-0.0234279	0.981309	NA	0.364089	0.335409	1.08551	0.277698	0.512134	0.656803	0.331714	1.98003	0.0477004	0.109391	111.08	-0.77801	0.272042	-2.85989	0.00423792	0.0163166	-1.22487	0.277025	-4.42151	9.80126e-06	5.82559e-05	-1.14945	0.279149	-4.1177	3.82668e-05	0.000189468	67.0239	64.3433	67.7355	62.8122	96.6551	73.4963	104.013	106.055	189.167
chr1	70825245	70826120	-	ENSG00000226088	RP11-180O5.2	antisense	n/a	NA	4.93243	-0.995833	1.49167	-0.667595	0.504392	NA	0.446869	1.33058	0.335844	0.736988	NA	1.76017	1.27646	1.37895	0.16791	NA	8.39048	0.470319	1.01741	0.462273	0.643886	NA	0.848231	0.996156	0.851504	0.39449	0.559565	0.879981	1.00242	0.877857	0.380021	0.535458	4.25549	2.18113	0.99611	2.28408	4.15721	4.65167	13.1187	9.00464	5.40477
chr1	70876901	70905534	+	ENSG00000116761	CTH	protein_coding	Homo sapiens cystathionase (cystathionine gamma-lyase) (CTH)	3	310.152	-0.508028	0.189598	-2.67949	0.00737335	0.235159	0.709092	0.178823	3.96533	7.32938e-05	0.00149484	0.946553	0.177562	5.33084	9.7759e-08	1.36126e-06	184.062	-0.0794714	0.21355	-0.372144	0.709786	0.829041	-0.0456881	0.212071	-0.215438	0.829426	0.899656	-0.0931149	0.214494	-0.434115	0.664205	0.783735	246.818	234.471	180.296	157.602	390.778	399.113	451.66	489.252	171.409
chr1	70910754	70911219	+	ENSG00000271992	RP11-42O15.3	lincRNA	n/a	NA	13.0722	-0.591396	0.871127	-0.678886	0.49721	NA	0.727956	0.806195	0.902953	0.366551	NA	1.12187	0.795967	1.40944	0.158704	0.277753	11.9111	-0.187671	0.783332	-0.23958	0.810656	NA	-0.485065	0.790262	-0.613802	0.539346	0.690808	-1.06245	0.831414	-1.27788	0.20129	0.333971	8.51098	10.9056	4.98055	7.99429	14.5502	17.6763	16.867	26.0134	18.5307
chr1	71318036	71513491	-	ENSG00000050628	PTGER3	protein_coding	Homo sapiens prostaglandin E receptor 3 (subtype EP3) (PTGER3)	1	19.7616	0.231153	0.777802	0.297187	0.766323	NA	1.41943	0.734468	1.9326	0.0532859	NA	2.17993	0.721561	3.02113	0.00251835	0.00974272	90.8159	-0.974197	0.2923	-3.33287	0.000859551	0.00421051	-1.57492	0.301402	-5.2253	1.73872e-07	1.45238e-06	-1.36443	0.301106	-4.53141	5.85926e-06	3.44631e-05	8.51098	8.72451	9.9611	10.2784	12.4716	33.492	42.1674	37.0191	159.827
chr1	71514538	71532867	+	ENSG00000235079	ZRANB2-AS1	antisense	Homo sapiens ZRANB2 antisense RNA 1 (ZRANB2-AS1), non-coding RNA.	NA	9.71128	-0.333566	0.908766	-0.367053	0.713579	NA	-0.0161065	0.890707	-0.0180828	0.985573	NA	-0.480198	0.908113	-0.528786	0.596954	0.71977	11.5165	-0.817878	0.87883	-0.930644	0.352038	NA	-0.304209	0.852434	-0.356871	0.721188	0.831243	-0.760428	0.879807	-0.864312	0.387416	0.543058	8.51098	14.1773	9.9611	7.99429	10.393	12.0943	7.49643	9.00464	21.6191
chr1	71528974	71546980	-	ENSG00000132485	ZRANB2	protein_coding	Homo sapiens zinc finger, RAN-binding domain containing 2 (ZRANB2)	NA	2980.05	0.114003	0.10422	1.09387	0.274013	0.927347	0.0486204	0.104155	0.466807	0.640638	0.814537	-0.15561	0.104346	-1.49129	0.135886	0.246851	3773.98	0.0783099	0.0740666	1.05729	0.290379	0.458862	0.173759	0.0737868	2.35489	0.0185284	0.0484211	0.0741942	0.0741834	1.00015	0.31724	0.472687	2988.42	3076.48	3557.11	3003.57	3361.1	2940.78	2836.46	2685.38	3428.94
chr1	71547007	71955652	+	ENSG00000229956	ZRANB2-AS2	lincRNA	Homo sapiens ZRANB2 antisense RNA 2 (head to head) (ZRANB2-AS2), non-coding RNA.	NA	12.0216	-0.09774	0.858162	-0.113895	0.909321	NA	0.880224	0.823127	1.06937	0.284905	NA	-0.337104	0.861764	-0.391179	0.695665	0.7965	13.2228	-0.154446	0.753654	-0.204929	0.837627	NA	-0.051269	0.74501	-0.0688165	0.945136	0.969283	-0.0864661	0.754013	-0.114675	0.908703	0.94964	10.6387	10.9056	10.9572	9.13633	14.5502	25.119	11.2446	6.0031	13.898
chr1	72740235	72740842	+	ENSG00000233994	GDI2P2	processed_pseudogene	n/a	NA	18.0451	0.376501	0.691795	0.544237	0.586278	NA	0.0831256	0.696119	0.119413	0.904948	NA	-0.362738	0.708731	-0.511813	0.608782	0.728982	15.8784	0.102288	0.706573	0.144767	0.884895	0.938505	0.587709	0.688989	0.853001	0.393658	0.558922	-0.424699	0.732455	-0.57983	0.562029	0.704418	15.9581	19.6301	18.9261	27.409	25.9826	12.0943	14.0558	14.0072	12.3538
chr1	74491699	74663871	-	ENSG00000162620	LRRIQ3	protein_coding	Homo sapiens leucine-rich repeats and IQ motif containing 3 (LRRIQ3), mRNA.	NA	58.0484	0.0134246	0.388789	0.0345293	0.972455	NA	0.216622	0.383993	0.564129	0.572666	0.771886	-0.379708	0.392877	-0.966482	0.333803	0.479549	33.8199	0.210649	0.484758	0.434546	0.663892	0.796952	0.0997696	0.484562	0.205897	0.836872	0.904491	0.254948	0.485503	0.525121	0.599499	0.73508	72.3433	47.9848	58.7705	62.8122	70.6726	69.775	47.7897	46.0237	33.2008
chr1	74663896	74699770	+	ENSG00000254685	FPGT	protein_coding	Homo sapiens fucose-1-phosphate guanylyltransferase (FPGT)	1	390.201	-0.0912231	0.179218	-0.509006	0.610748	0.990634	0.0397662	0.178014	0.223388	0.823234	0.917126	-0.71397	0.181992	-3.92308	8.7425e-05	0.000547931	340.968	0.459768	0.158382	2.90291	0.00369711	0.0145376	0.486353	0.157458	3.08877	0.00200985	0.00700978	0.328191	0.159862	2.05296	0.0400764	0.0896326	482.998	407.871	379.518	457.958	500.944	419.58	253.941	297.153	267.922
chr1	75171170	75199092	-	ENSG00000116791	CRYZ	protein_coding	Homo sapiens crystallin, zeta (quinone reductase) (CRYZ)	NA	965.63	0.113871	0.14202	0.801796	0.422671	0.980483	0.305322	0.141224	2.16197	0.0306202	0.127712	0.128164	0.141556	0.905392	0.365258	0.511594	744.421	0.338458	0.12955	2.61256	0.00898666	0.0304633	0.29753	0.129259	2.30181	0.0213457	0.0546251	0.366392	0.12974	2.82404	0.00474223	0.0142925	936.207	851.73	881.557	1055.25	1256.52	964.756	994.213	987.509	603.018
chr1	75198836	75232362	+	ENSG00000162623	TYW3	protein_coding	Homo sapiens tRNA-yW synthesizing protein 3 homolog (S. cerevisiae) (TYW3)	NA	1876.06	0.106335	0.118106	0.90033	0.367944	0.963347	-0.0215577	0.118112	-0.182519	0.855176	0.934341	-0.0534912	0.118104	-0.452918	0.650608	0.76263	2237.33	-0.045391	0.0984267	-0.461166	0.64468	0.781789	-0.168841	0.0984362	-1.71524	0.0863019	0.175122	-0.141034	0.0987428	-1.4283	0.153206	0.269309	1954.33	1852.87	1953.37	2147.04	2063.02	1706.23	2021.22	1698.88	2350.3
chr1	75594119	75627218	+	ENSG00000162624	LHX8	protein_coding	Homo sapiens LIM homeobox 8 (LHX8)	3	16.5162	0.889103	0.866224	1.02641	0.304697	NA	1.79203	0.835935	2.14374	0.0320537	NA	2.33931	0.825964	2.83223	0.00462253	0.0162483	5.93247	0.91474	1.17811	0.776448	0.437485	NA	1.15397	1.16035	0.994507	0.319976	0.482164	1.22688	1.16598	1.05223	0.292692	NA	6.38323	5.45282	3.98444	18.2727	19.7468	21.3977	33.7339	27.0139	4.63266
chr1	75667816	76076801	-	ENSG00000137968	SLC44A5	protein_coding	Homo sapiens solute carrier family 44, member 5 (SLC44A5)	NA	982.996	-0.0513543	0.122227	-0.420156	0.674372	0.993284	0.0598154	0.121531	0.492181	0.622591	0.803741	-0.114545	0.121923	-0.939485	0.347482	0.493619	1224.8	-0.112941	0.0993216	-1.13712	0.255488	0.419898	-0.0976918	0.0988889	-0.987894	0.323204	0.485751	0.0179128	0.0991417	0.180678	0.85662	0.917302	1012.81	1029.49	906.46	1066.67	1125.56	1013.13	974.535	938.484	1252.36
chr1	76190036	76253260	+	ENSG00000117054	ACADM	protein_coding	Homo sapiens acyl-CoA dehydrogenase, C-4 to C-12 straight chain (ACADM), nuclear gene encoding mitochondrial protein	NA	2087.23	0.0246667	0.114514	0.215403	0.829453	0.997644	0.286443	0.113948	2.51379	0.0119441	0.0669454	0.0854317	0.11417	0.748283	0.45429	0.597104	1930.93	0.33809	0.10803	3.1296	0.00175044	0.00771828	0.22962	0.108014	2.12585	0.033516	0.0800325	0.273332	0.108286	2.52416	0.0115975	0.0310812	2067.1	1899.76	1924.48	2112.78	2712.58	2150	2154.29	2114.09	1698.64
[truncated: 18,563 more rows]
[truncated: 7 more columns]
